# Supplementary material for: Pure and doped carbon quantum dots as fluorescent probes for the detection of phenol compounds and antibiotics in aquariums
Source: Sci Rep. 2023 Aug 8;13:12863. doi: 10.1038/s41598-023-39490-y (PMC10409781; doi:10.1038/s41598-023-39490-y)
Supplement: Supplementary file 3 — Supplementary Information 3. [file 41598_2023_39490_MOESM3_ESM.zip]

Archive with 22 entries (22 files):
- B,N co doping-phenols detection.xlsx
- cd#17.sp
- cd#18.sp
- cd#19.sp
- cd#20.sp
- cd#21.sp
- cd#22.sp
- cd#23.sp
- cd#24.sp
- cd#25.sp
- cd#26.sp
- cd#27.sp
- cd#01.sp
- cd#03.sp
- cd#04.sp
- cd#05.sp
- Excel Ecitation B,Ndoping CQDs.xlsx
- antibiotic detection B,N doping.xlsx
- cd#13.sp
- cd#14.sp
- cd#15.sp
- cd#16.sp
