# Supplementary material for: Pure and doped carbon quantum dots as fluorescent probes for the detection of phenol compounds and antibiotics in aquariums
Source: Sci Rep. 2023 Aug 8;13:12863. doi: 10.1038/s41598-023-39490-y (PMC10409781; doi:10.1038/s41598-023-39490-y)
Supplement: Supplementary file 3 — Supplementary Information 3. [file 41598_2023_39490_MOESM3_ESM.zip › B,N co doping-phenols detection.xlsx]

## Sheet: THF -17
350	0.17
350.5	0.197542
351	0.219273
351.5	0.237484
352	0.24654
352.5	0.24513
353	0.23775
353.5	0.226998
354	0.212912
354.5	0.198951
355	0.182276
355.5	0.161179
356	0.135795
356.5	0.109677
357	0.083759
357.5	0.059611
358	0.045281
358.5	0.039994
359	0.04171
359.5	0.052014
360	0.066628
360.5	0.080297
361	0.098457
361.5	0.112535
362	0.121593
362.5	0.131945
363	0.143027
363.5	0.151032
364	0.166025
364.5	0.182772
365	0.19899
365.5	0.218946
366	0.24037
366.5	0.259636
367	0.282453
367.5	0.306692
368	0.332118
368.5	0.36189
369	0.395139
369.5	0.429167
370	0.45826
370.5	0.482171
371	0.495236
371.5	0.502692
372	0.51093
372.5	0.518479
373	0.514963
373.5	0.511984
374	0.503476
374.5	0.494194
375	0.496739
375.5	0.503432
376	0.507908
376.5	0.524784
377	0.556485
377.5	0.598878
378	0.657033
378.5	0.733631
379	0.82073
379.5	0.914546
380	1.01588
380.5	1.12341
381	1.24407
381.5	1.3829
382	1.53932
382.5	1.69988
383	1.87075
383.5	2.04097
384	2.21853
384.5	2.41219
385	2.60056
385.5	2.77011
386	2.94591
386.5	3.13617
387	3.33518
387.5	3.53669
388	3.75143
388.5	3.96866
389	4.17971
389.5	4.38412
390	4.58716
390.5	4.79551
391	5.00216
391.5	5.22952
392	5.47503
392.5	5.75146
393	6.04299
393.5	6.36832
394	6.72778
394.5	7.10222
395	7.48852
395.5	7.89007
396	8.32058
396.5	8.78909
397	9.28268
397.5	9.80164
398	10.3358
398.5	10.8888
399	11.4593
399.5	12.0524
400	12.6709
400.5	13.2805
401	13.9105
401.5	14.5682
402	15.254
402.5	15.9567
403	16.6917
403.5	17.4638
404	18.2573
404.5	19.0717
405	19.9093
405.5	20.7802
406	21.6981
406.5	22.6532
407	23.6148
407.5	24.5962
408	25.6112
408.5	26.6583
409	27.7315
409.5	28.8337
410	29.9371
410.5	31.0663
411	32.218
411.5	33.3787
412	34.5495
412.5	35.7181
413	36.8935
413.5	38.0667
414	39.2467
414.5	40.4313
415	41.6179
415.5	42.7909
416	43.968
416.5	45.1406
417	46.2977
417.5	47.4571
418	48.641
418.5	49.8506
419	51.0789
419.5	52.3379
420	53.6499
420.5	54.9863
421	56.3243
421.5	57.6933
422	59.0449
422.5	60.3927
423	61.7215
423.5	63.0568
424	64.4053
424.5	65.7754
425	67.107
425.5	68.4447
426	69.7682
426.5	71.0562
427	72.3169
427.5	73.5952
428	74.8727
428.5	76.1016
429	77.3199
429.5	78.5986
430	79.8948
430.5	81.1578
431	82.4345
431.5	83.6999
432	84.928
432.5	86.0581
433	87.1283
433.5	88.1892
434	89.2472
434.5	90.2382
435	91.2327
435.5	92.2132
436	93.182
436.5	94.1502
437	95.1485
437.5	96.1337
438	97.0399
438.5	97.9059
439	98.8079
439.5	99.736
440	100.644
440.5	101.574
441	102.54
441.5	103.52
442	104.428
442.5	105.27
443	106.046
443.5	106.724
444	107.32
444.5	107.903
445	108.425
445.5	108.942
446	109.482
446.5	110.073
447	110.648
447.5	111.179
448	111.655
448.5	112.134
449	112.661
449.5	113.187
450	113.733
450.5	114.34
451	115.002
451.5	115.683
452	116.418
452.5	117.157
453	117.804
453.5	118.409
454	118.987
454.5	119.496
455	119.964
455.5	120.426
456	120.891
456.5	121.306
457	121.659
457.5	121.923
458	122.16
458.5	122.383
459	122.61
459.5	122.823
460	123.019
460.5	123.198
461	123.364
461.5	123.611
462	123.879
462.5	124.088
463	124.291
463.5	124.505
464	124.709
464.5	124.873
465	125.033
465.5	125.221
466	125.422
466.5	125.602
467	125.708
467.5	125.773
468	125.828
468.5	125.924
469	126.014
469.5	126.058
470	126.077
470.5	126.061
471	126.076
471.5	126.08
472	126.06
472.5	126.024
473	125.955
473.5	125.869
474	125.682
474.5	125.432
475	125.142
475.5	124.867
476	124.568
476.5	124.249
477	123.888
477.5	123.492
478	123.159
478.5	122.87
479	122.551
479.5	122.286
480	122.047
480.5	121.842
481	121.627
481.5	121.44
482	121.276
482.5	121.086
483	120.898
483.5	120.666
484	120.352
484.5	119.944
485	119.496
485.5	119.005
486	118.487
486.5	117.875
487	117.179
487.5	116.49
488	115.779
488.5	114.984
489	114.18
489.5	113.355
490	112.516
490.5	111.665
491	110.803
491.5	109.96
492	109.111
492.5	108.294
493	107.519
493.5	106.725
494	105.897
494.5	105.058
495	104.225
495.5	103.405
496	102.566
496.5	101.682
497	100.83
497.5	99.9942
498	99.156
498.5	98.3042
499	97.4562
499.5	96.6035
500	95.7915
500.5	94.9603
501	94.1144
501.5	93.2445
502	92.3671
502.5	91.5206
503	90.6781
503.5	89.8207
504	88.9593
504.5	88.1229
505	87.3002
505.5	86.493
506	85.6838
506.5	84.9155
507	84.1673
507.5	83.461
508	82.7268
508.5	81.9502
509	81.1521
509.5	80.4104
510	79.6496
510.5	78.8593
511	78.0478
511.5	77.2125
512	76.3612
512.5	75.5428
513	74.713
513.5	73.8603
514	73.0187
514.5	72.1897
515	71.3842
515.5	70.5905
516	69.7909
516.5	68.9893
517	68.2395
517.5	67.5024
518	66.7607
518.5	66.0043
519	65.2708
519.5	64.5504
520	63.8056
520.5	63.0493
521	62.2811
521.5	61.465
522	60.6892
522.5	59.9138
523	59.1038
523.5	58.2834
524	57.4618
524.5	56.6364
525	55.8264
525.5	55.0122
526	54.1834
526.5	53.3851
527	52.6234
527.5	51.8949
528	51.1803
528.5	50.4735
529	49.7902
529.5	49.1
530	48.4139
530.5	47.7508
531	47.0463
531.5	46.3706
532	45.7253
532.5	45.0757
533	44.4362
533.5	43.8182
534	43.1884
534.5	42.5557
535	41.9105
535.5	41.2516
536	40.603
536.5	39.9492
537	39.3458
537.5	38.7748
538	38.1986
538.5	37.6647
539	37.1377
539.5	36.6191
540	36.1542
540.5	35.6534
541	35.1473
541.5	34.6516
542	34.16
542.5	33.6779
543	33.227
543.5	32.761
544	32.2894
544.5	31.805
545	31.3055
545.5	30.8108
546	30.2953
546.5	29.7872
547	29.2914
547.5	28.7935
548	28.3188
548.5	27.8465
549	27.367
549.5	26.9396
550	26.5094
550.5	26.0607
551	25.6066
551.5	25.1658
552	24.7519
552.5	24.3814
553	24.032
553.5	23.7238
554	23.4277
554.5	23.1385
555	22.8736
555.5	22.6093
556	22.3571
556.5	22.1185
557	21.8928
557.5	21.6903
558	21.48
558.5	21.2353
559	21.0059
559.5	20.7642
560	20.4783
560.5	20.1601
561	19.8262
561.5	19.4826
562	19.1384
562.5	18.7828
563	18.4503
563.5	18.1182
564	17.7827
564.5	17.4497
565	17.1128
565.5	16.7761
566	16.4439
566.5	16.1456
567	15.8762
567.5	15.6364
568	15.4066
568.5	15.1979
569	15.0153
569.5	14.8331
570	14.6567
570.5	14.4882
571	14.3356
571.5	14.196
572	14.0686
572.5	13.9682
573	13.8723
573.5	13.7765
574	13.6759
574.5	13.5702
575	13.4459
575.5	13.2932
576	13.1312
576.5	12.9579
577	12.7758
577.5	12.5848
578	12.3946
578.5	12.1985
579	11.9893
579.5	11.7744
580	11.5506
580.5	11.3216
581	11.1045
581.5	10.8975
582	10.7101
582.5	10.5497
583	10.3969
583.5	10.273
584	10.1794
584.5	10.0986
585	10.0214
585.5	9.94882
586	9.8802
586.5	9.82075
587	9.76783
587.5	9.73438
588	9.71057
588.5	9.67147
589	9.62493
589.5	9.55911
590	9.46299
590.5	9.36244
591	9.24962
591.5	9.12596
592	9.00733
592.5	8.86426
593	8.7155
593.5	8.56535
594	8.39309
594.5	8.20307
595	7.98298
595.5	7.75022
596	7.51281
596.5	7.27776
597	7.05147
597.5	6.83387
598	6.60664
598.5	6.364
599	6.11704
599.5	5.8437
600	5.577

## Sheet: Acetonitrile -18
350	0.338		350	0.338	0.4056
350.5	0.351526		350.5	0.351526	0.421831
351	0.361511		351	0.361511	0.433813
351.5	0.366535		351.5	0.366535	0.439842
352	0.376125		352	0.376125	0.45135
352.5	0.392544		352.5	0.392544	0.471053
353	0.406332		353	0.406332	0.487598
353.5	0.419474		353.5	0.419474	0.503369
354	0.431758		354	0.431758	0.51811
354.5	0.43834		354.5	0.43834	0.526008
355	0.435129		355	0.435129	0.522155
355.5	0.429976		355.5	0.429976	0.515971
356	0.426057		356	0.426057	0.511268
356.5	0.423984		356.5	0.423984	0.508781
357	0.426522		357	0.426522	0.511826
357.5	0.431863		357.5	0.431863	0.518236
358	0.435183		358	0.435183	0.52222
358.5	0.429142		358.5	0.429142	0.51497
359	0.425483		359	0.425483	0.51058
359.5	0.427456		359.5	0.427456	0.512947
360	0.434035		360	0.434035	0.520842
360.5	0.438601		360.5	0.438601	0.526321
361	0.438456		361	0.438456	0.526147
361.5	0.445288		361.5	0.445288	0.534346
362	0.451005		362	0.451005	0.541206
362.5	0.454819		362.5	0.454819	0.545783
363	0.463571		363	0.463571	0.556285
363.5	0.487009		363.5	0.487009	0.584411
364	0.51365		364	0.51365	0.61638
364.5	0.526607		364.5	0.526607	0.631928
365	0.534338		365	0.534338	0.641206
365.5	0.542463		365.5	0.542463	0.650956
366	0.559035		366	0.559035	0.670842
366.5	0.579935		366.5	0.579935	0.695922
367	0.600075		367	0.600075	0.72009
367.5	0.627005		367.5	0.627005	0.752406
368	0.647989		368	0.647989	0.777587
368.5	0.665571		368.5	0.665571	0.798685
369	0.690568		369	0.690568	0.828682
369.5	0.722202		369.5	0.722202	0.866642
370	0.758638		370	0.758638	0.910366
370.5	0.798905		370.5	0.798905	0.958686
371	0.849738		371	0.849738	1.01969
371.5	0.903747		371.5	0.903747	1.0845
372	0.969129		372	0.969129	1.16295
372.5	1.04519		372.5	1.04519	1.25423
373	1.14046		373	1.14046	1.36855
373.5	1.24638		373.5	1.24638	1.49566
374	1.35736		374	1.35736	1.62883
374.5	1.48138		374.5	1.48138	1.77766
375	1.61346		375	1.61346	1.93615
375.5	1.76166		375.5	1.76166	2.11399
376	1.91595		376	1.91595	2.29914
376.5	2.07293		376.5	2.07293	2.48752
377	2.23901		377	2.23901	2.68682
377.5	2.3904		377.5	2.3904	2.86848
378	2.546		378	2.546	3.0552
378.5	2.70868		378.5	2.70868	3.25042
379	2.87261		379	2.87261	3.44713
379.5	3.04115		379.5	3.04115	3.64938
380	3.20829		380	3.20829	3.84995
380.5	3.37682		380.5	3.37682	4.05218
381	3.55052		381	3.55052	4.26062
381.5	3.73463		381.5	3.73463	4.48156
382	3.92608		382	3.92608	4.7113
382.5	4.1122		382.5	4.1122	4.93464
383	4.30705		383	4.30705	5.16846
383.5	4.52233		383.5	4.52233	5.4268
384	4.76555		384	4.76555	5.71866
384.5	5.03909		384.5	5.03909	6.0469
385	5.35731		385	5.35731	6.42877
385.5	5.71168		385.5	5.71168	6.85401
386	6.08827		386	6.08827	7.30593
386.5	6.49674		386.5	6.49674	7.79609
387	6.93347		387	6.93347	8.32016
387.5	7.42889		387.5	7.42889	8.91467
388	7.97675		388	7.97675	9.5721
388.5	8.55152		388.5	8.55152	10.2618
389	9.19312		389	9.19312	11.0317
389.5	9.88799		389.5	9.88799	11.8656
390	10.6083		390	10.6083	12.7299
390.5	11.367		390.5	11.367	13.6404
391	12.1839		391	12.1839	14.6207
391.5	13.0558		391.5	13.0558	15.6669
392	13.9404		392	13.9404	16.7285
392.5	14.8521		392.5	14.8521	17.8225
393	15.8064		393	15.8064	18.9677
393.5	16.8053		393.5	16.8053	20.1664
394	17.8709		394	17.8709	21.4451
394.5	18.9814		394.5	18.9814	22.7776
395	20.1382		395	20.1382	24.1658
395.5	21.3365		395.5	21.3365	25.6038
396	22.5651		396	22.5651	27.0781
396.5	23.8281		396.5	23.8281	28.5937
397	25.1791		397	25.1791	30.215
397.5	26.5967		397.5	26.5967	31.916
398	28.0391		398	28.0391	33.6469
398.5	29.5791		398.5	29.5791	35.4949
399	31.1915		399	31.1915	37.4298
399.5	32.8428		399.5	32.8428	39.4114
400	34.5508		400	34.5508	41.461
400.5	36.3392		400.5	36.3392	43.6071
401	38.2261		401	38.2261	45.8714
401.5	40.1808		401.5	40.1808	48.2169
402	42.2056		402	42.2056	50.6468
402.5	44.292		402.5	44.292	53.1504
403	46.4579		403	46.4579	55.7495
403.5	48.7202		403.5	48.7202	58.4642
404	51.042		404	51.042	61.2504
404.5	53.4557		404.5	53.4557	64.1469
405	55.9402		405	55.9402	67.1283
405.5	58.4986		405.5	58.4986	70.1984
406	61.1097		406	61.1097	73.3316
406.5	63.816		406.5	63.816	76.5792
407	66.5794		407	66.5794	79.8953
407.5	69.3072		407.5	69.3072	83.1686
408	72.0497		408	72.0497	86.4596
408.5	74.8033		408.5	74.8033	89.7639
409	77.5559		409	77.5559	93.0671
409.5	80.2778		409.5	80.2778	96.3334
410	83.0118		410	83.0118	99.6141
410.5	85.7962		410.5	85.7962	102.955
411	88.6318		411	88.6318	106.358
411.5	91.479		411.5	91.479	109.775
412	94.2868		412	94.2868	113.144
412.5	97.1339		412.5	97.1339	116.561
413	99.9956		413	99.9956	119.995
413.5	102.879		413.5	102.879	123.454
414	105.82		414	105.82	126.984
414.5	108.788		414.5	108.788	130.546
415	111.854		415	111.854	134.225
415.5	114.971		415.5	114.971	137.965
416	118.217		416	118.217	141.861
416.5	121.544		416.5	121.544	145.853
417	124.886		417	124.886	149.863
417.5	128.283		417.5	128.283	153.939
418	131.677		418	131.677	158.013
418.5	135.092		418.5	135.092	162.111
419	138.51		419	138.51	166.212
419.5	141.91		419.5	141.91	170.292
420	145.358		420	145.358	174.43
420.5	148.811		420.5	148.811	178.574
421	152.243		421	152.243	182.692
421.5	155.561		421.5	155.561	186.673
422	158.873		422	158.873	190.648
422.5	162.131		422.5	162.131	194.557
423	165.328		423	165.328	198.394
423.5	168.495		423.5	168.495	202.194
424	171.575		424	171.575	205.89
424.5	174.638		424.5	174.638	209.566
425	177.654		425	177.654	213.185
425.5	180.7		425.5	180.7	216.84
426	183.744		426	183.744	220.493
426.5	186.751		426.5	186.751	224.102
427	189.75		427	189.75	227.7
427.5	192.69		427.5	192.69	231.228
428	195.61		428	195.61	234.732
428.5	198.485		428.5	198.485	238.182
429	201.326		429	201.326	241.592
429.5	204.196		429.5	204.196	245.035
430	206.987		430	206.987	248.384
430.5	209.728		430.5	209.728	251.673
431	212.377		431	212.377	254.852
431.5	214.994		431.5	214.994	257.993
432	217.576		432	217.576	261.092
432.5	220.063		432.5	220.063	264.076
433	222.55		433	222.55	267.06
433.5	224.964		433.5	224.964	269.957
434	227.305		434	227.305	272.765
434.5	229.554		434.5	229.554	275.465
435	231.792		435	231.792	278.15
435.5	233.967		435.5	233.967	280.76
436	236.1		436	236.1	283.32
436.5	238.186		436.5	238.186	285.823
437	240.21		437	240.21	288.252
437.5	242.191		437.5	242.191	290.63
438	244.136		438	244.136	292.963
438.5	246.033		438.5	246.033	295.239
439	247.948		439	247.948	297.538
439.5	249.785		439.5	249.785	299.742
440	251.555		440	251.555	301.866
440.5	253.289		440.5	253.289	303.947
441	255.01		441	255.01	306.013
441.5	256.717		441.5	256.717	308.06
442	258.303		442	258.303	309.964
442.5	259.833		442.5	259.833	311.799
443	261.323		443	261.323	313.587
443.5	262.728		443.5	262.728	315.274
444	264.103		444	264.103	316.923
444.5	265.475		444.5	265.475	318.57
445	266.804		445	266.804	320.165
445.5	268.121		445.5	268.121	321.746
446	269.38		446	269.38	323.256
446.5	270.581		446.5	270.581	324.697
447	271.734		447	271.734	326.081
447.5	272.79		447.5	272.79	327.347
448	273.723		448	273.723	328.467
448.5	274.533		448.5	274.533	329.439
449	275.252		449	275.252	330.302
449.5	275.883		449.5	275.883	331.059
450	276.495		450	276.495	331.794
450.5	277.1		450.5	277.1	332.52
451	277.681		451	277.681	333.218
451.5	278.189		451.5	278.189	333.827
452	278.661		452	278.661	334.393
452.5	279.147		452.5	279.147	334.977
453	279.649		453	279.649	335.578
453.5	280.2		453.5	280.2	336.24
454	280.812		454	280.812	336.975
454.5	281.495		454.5	281.495	337.794
455	282.231		455	282.231	338.677
455.5	282.972		455.5	282.972	339.566
456	283.696		456	283.696	340.435
456.5	284.421		456.5	284.421	341.305
457	285.129		457	285.129	342.155
457.5	285.735		457.5	285.735	342.882
458	286.207		458	286.207	343.448
458.5	286.625		458.5	286.625	343.95
459	286.943		459	286.943	344.332
459.5	287.162		459.5	287.162	344.594
460	287.278		460	287.278	344.734
460.5	287.284		460.5	287.284	344.741
461	287.126		461	287.126	344.551
461.5	286.805		461.5	286.805	344.166
462	286.369		462	286.369	343.642
462.5	285.899		462.5	285.899	343.079
463	285.425		463	285.425	342.51
463.5	285.003		463.5	285.003	342.004
464	284.663		464	284.663	341.595
464.5	284.415		464.5	284.415	341.298
465	284.236		465	284.236	341.083
465.5	284.113		465.5	284.113	340.935
466	284.058		466	284.058	340.87
466.5	284.063		466.5	284.063	340.875
467	284.093		467	284.093	340.912
467.5	284.118		467.5	284.118	340.941
468	284.221		468	284.221	341.066
468.5	284.341		468.5	284.341	341.209
469	284.45		469	284.45	341.34
469.5	284.488		469.5	284.488	341.385
470	284.47		470	284.47	341.364
470.5	284.279		470.5	284.279	341.135
471	283.961		471	283.961	340.753
471.5	283.431		471.5	283.431	340.117
472	282.738		472	282.738	339.286
472.5	281.838		472.5	281.838	338.205
473	280.873		473	280.873	337.047
473.5	279.805		473.5	279.805	335.766
474	278.701		474	278.701	334.441
474.5	277.522		474.5	277.522	333.026
475	276.293		475	276.293	331.551
475.5	275.012		475.5	275.012	330.014
476	273.643		476	273.643	328.372
476.5	272.183		476.5	272.183	326.619
477	270.67		477	270.67	324.804
477.5	269.244		477.5	269.244	323.093
478	267.877		478	267.877	321.453
478.5	266.579		478.5	266.579	319.895
479	265.348		479	265.348	318.418
479.5	264.236		479.5	264.236	317.083
480	263.165		480	263.165	315.797
480.5	262.191		480.5	262.191	314.63
481	261.221		481	261.221	313.465
481.5	260.25		481.5	260.25	312.3
482	259.19		482	259.19	311.028
482.5	258.174		482.5	258.174	309.809
483	257.111		483	257.111	308.533
483.5	255.976		483.5	255.976	307.171
484	254.804		484	254.804	305.764
484.5	253.664		484.5	253.664	304.397
485	252.535		485	252.535	303.042
485.5	251.355		485.5	251.355	301.626
486	250.103		486	250.103	300.123
486.5	248.782		486.5	248.782	298.539
487	247.418		487	247.418	296.902
487.5	246.029		487.5	246.029	295.234
488	244.584		488	244.584	293.501
488.5	243.051		488.5	243.051	291.662
489	241.447		489	241.447	289.737
489.5	239.8		489.5	239.8	287.76
490	238.156		490	238.156	285.788
490.5	236.508		490.5	236.508	283.809
491	234.81		491	234.81	281.772
491.5	232.999		491.5	232.999	279.599
492	231.119		492	231.119	277.343
492.5	229.183		492.5	229.183	275.02
493	227.102		493	227.102	272.523
493.5	224.935		493.5	224.935	269.922
494	222.744		494	222.744	267.292
494.5	220.54		494.5	220.54	264.648
495	218.358		495	218.358	262.029
495.5	216.175		495.5	216.175	259.41
496	214.018		496	214.018	256.821
496.5	211.872		496.5	211.872	254.247
497	209.8		497	209.8	251.76
497.5	207.773		497.5	207.773	249.328
498	205.761		498	205.761	246.914
498.5	203.798		498.5	203.798	244.557
499	201.905		499	201.905	242.286
499.5	200.101		499.5	200.101	240.121
500	198.39		500	198.39	238.068
500.5	196.733		500.5	196.733	236.079
501	195.121		501	195.121	234.146
501.5	193.482		501.5	193.482	232.179
502	191.876		502	191.876	230.251
502.5	190.212		502.5	190.212	228.255
503	188.491		503	188.491	226.189
503.5	186.729		503.5	186.729	224.075
504	184.939		504	184.939	221.926
504.5	183.18		504.5	183.18	219.816
505	181.378		505	181.378	217.653
505.5	179.54		505.5	179.54	215.448
506	177.704		506	177.704	213.245
506.5	175.883		506.5	175.883	211.06
507	174.061		507	174.061	208.873
507.5	172.18		507.5	172.18	206.616
508	170.284		508	170.284	204.34
508.5	168.395		508.5	168.395	202.073
509	166.492		509	166.492	199.791
509.5	164.569		509.5	164.569	197.483
510	162.586		510	162.586	195.103
510.5	160.63		510.5	160.63	192.756
511	158.594		511	158.594	190.313
511.5	156.522		511.5	156.522	187.826
512	154.409		512	154.409	185.29
512.5	152.298		512.5	152.298	182.758
513	150.158		513	150.158	180.19
513.5	148.037		513.5	148.037	177.644
514	146.005		514	146.005	175.206
514.5	143.978		514.5	143.978	172.774
515	141.917		515	141.917	170.301
515.5	139.917		515.5	139.917	167.9
516	137.979		516	137.979	165.575
516.5	136.084		516.5	136.084	163.3
517	134.232		517	134.232	161.078
517.5	132.483		517.5	132.483	158.98
518	130.82		518	130.82	156.984
518.5	129.202		518.5	129.202	155.042
519	127.576		519	127.576	153.091
519.5	125.955		519.5	125.955	151.146
520	124.414		520	124.414	149.297
520.5	122.852		520.5	122.852	147.423
521	121.271		521	121.271	145.525
521.5	119.612		521.5	119.612	143.535
522	117.991		522	117.991	141.589
522.5	116.38		522.5	116.38	139.657
523	114.798		523	114.798	137.758
523.5	113.254		523.5	113.254	135.904
524	111.723		524	111.723	134.068
524.5	110.167		524.5	110.167	132.201
525	108.623		525	108.623	130.348
525.5	107.134		525.5	107.134	128.561
526	105.673		526	105.673	126.808
526.5	104.259		526.5	104.259	125.111
527	102.911		527	102.911	123.493
527.5	101.608		527.5	101.608	121.929
528	100.3		528	100.3	120.36
528.5	98.9589		528.5	98.9589	118.751
529	97.6479		529	97.6479	117.177
529.5	96.3878		529.5	96.3878	115.665
530	95.1372		530	95.1372	114.165
530.5	93.864		530.5	93.864	112.637
531	92.4801		531	92.4801	110.976
531.5	91.1106		531.5	91.1106	109.333
532	89.7802		532	89.7802	107.736
532.5	88.4529		532.5	88.4529	106.143
533	87.1126		533	87.1126	104.535
533.5	85.7841		533.5	85.7841	102.941
534	84.4787		534	84.4787	101.374
534.5	83.1795		534.5	83.1795	99.8154
535	81.9377		535	81.9377	98.3253
535.5	80.723		535.5	80.723	96.8676
536	79.542		536	79.542	95.4504
536.5	78.4185		536.5	78.4185	94.1022
537	77.3221		537	77.3221	92.7866
537.5	76.2143		537.5	76.2143	91.4571
538	75.0783		538	75.0783	90.094
538.5	73.9912		538.5	73.9912	88.7894
539	72.9201		539	72.9201	87.5041
539.5	71.8693		539.5	71.8693	86.2432
540	70.8101		540	70.8101	84.9722
540.5	69.6881		540.5	69.6881	83.6257
541	68.5461		541	68.5461	82.2553
541.5	67.4534		541.5	67.4534	80.9441
542	66.3593		542	66.3593	79.6311
542.5	65.2457		542.5	65.2457	78.2948
543	64.1306		543	64.1306	76.9567
543.5	63.0385		543.5	63.0385	75.6462
544	61.9856		544	61.9856	74.3827
544.5	60.9679		544.5	60.9679	73.1615
545	59.9858		545	59.9858	71.9829
545.5	59.034		545.5	59.034	70.8408
546	58.1338		546	58.1338	69.7605
546.5	57.2955		546.5	57.2955	68.7546
547	56.4698		547	56.4698	67.7637
547.5	55.6503		547.5	55.6503	66.7803
548	54.8672		548	54.8672	65.8407
548.5	54.1071		548.5	54.1071	64.9285
549	53.3549		549	53.3549	64.0259
549.5	52.5997		549.5	52.5997	63.1197
550	51.8347		550	51.8347	62.2016
550.5	51.059		550.5	51.059	61.2708
551	50.3203		551	50.3203	60.3843
551.5	49.5682		551.5	49.5682	59.4818
552	48.8158		552	48.8158	58.579
552.5	48.0381		552.5	48.0381	57.6458
553	47.2621		553	47.2621	56.7145
553.5	46.5104		553.5	46.5104	55.8125
554	45.7681		554	45.7681	54.9218
554.5	45.0213		554.5	45.0213	54.0256
555	44.2874		555	44.2874	53.1449
555.5	43.5707		555.5	43.5707	52.2849
556	42.8877		556	42.8877	51.4653
556.5	42.2149		556.5	42.2149	50.6579
557	41.5539		557	41.5539	49.8647
557.5	40.921		557.5	40.921	49.1052
558	40.3229		558	40.3229	48.3874
558.5	39.7341		558.5	39.7341	47.6809
559	39.148		559	39.148	46.9775
559.5	38.5777		559.5	38.5777	46.2932
560	38.0225		560	38.0225	45.627
560.5	37.5097		560.5	37.5097	45.0116
561	37.0018		561	37.0018	44.4021
561.5	36.4945		561.5	36.4945	43.7934
562	35.9734		562	35.9734	43.1681
562.5	35.4581		562.5	35.4581	42.5497
563	34.9676		563	34.9676	41.9611
563.5	34.4749		563.5	34.4749	41.3699
564	33.9582		564	33.9582	40.7498
564.5	33.4608		564.5	33.4608	40.1529
565	32.9692		565	32.9692	39.563
565.5	32.4656		565.5	32.4656	38.9587
566	31.9433		566	31.9433	38.3319
566.5	31.3838		566.5	31.3838	37.6606
567	30.8306		567	30.8306	36.9967
567.5	30.301		567.5	30.301	36.3612
568	29.7727		568	29.7727	35.7272
568.5	29.2419		568.5	29.2419	35.0903
569	28.7289		569	28.7289	34.4747
569.5	28.1981		569.5	28.1981	33.8377
570	27.6785		570	27.6785	33.2142
570.5	27.1931		570.5	27.1931	32.6318
571	26.7348		571	26.7348	32.0817
571.5	26.2763		571.5	26.2763	31.5315
572	25.8344		572	25.8344	31.0013
572.5	25.418		572.5	25.418	30.5016
573	25.023		573	25.023	30.0276
573.5	24.6105		573.5	24.6105	29.5326
574	24.2361		574	24.2361	29.0833
574.5	23.8836		574.5	23.8836	28.6603
575	23.5428		575	23.5428	28.2513
575.5	23.2252		575.5	23.2252	27.8702
576	22.8797		576	22.8797	27.4556
576.5	22.5526		576.5	22.5526	27.0632
577	22.2498		577	22.2498	26.6997
577.5	21.966		577.5	21.966	26.3592
578	21.6855		578	21.6855	26.0226
578.5	21.4096		578.5	21.4096	25.6916
579	21.1062		579	21.1062	25.3275
579.5	20.7872		579.5	20.7872	24.9446
580	20.493		580	20.493	24.5916
580.5	20.2177		580.5	20.2177	24.2612
581	19.9372		581	19.9372	23.9246
581.5	19.6541		581.5	19.6541	23.5849
582	19.3867		582	19.3867	23.264
582.5	19.121		582.5	19.121	22.9452
583	18.8254		583	18.8254	22.5905
583.5	18.541		583.5	18.541	22.2492
584	18.2462		584	18.2462	21.8954
584.5	17.969		584.5	17.969	21.5628
585	17.7114		585	17.7114	21.2537
585.5	17.4483		585.5	17.4483	20.9379
586	17.1887		586	17.1887	20.6265
586.5	16.938		586.5	16.938	20.3256
587	16.6989		587	16.6989	20.0386
587.5	16.4783		587.5	16.4783	19.7739
588	16.2476		588	16.2476	19.4971
588.5	15.9985		588.5	15.9985	19.1982
589	15.7295		589	15.7295	18.8754
589.5	15.479		589.5	15.479	18.5748
590	15.2553		590	15.2553	18.3064
590.5	15.0445		590.5	15.0445	18.0534
591	14.8581		591	14.8581	17.8298
591.5	14.7122		591.5	14.7122	17.6547
592	14.5901		592	14.5901	17.5082
592.5	14.4561		592.5	14.4561	17.3473
593	14.3269		593	14.3269	17.1922
593.5	14.1749		593.5	14.1749	17.0099
594	14.024		594	14.024	16.8288
594.5	13.855		594.5	13.855	16.626
595	13.6803		595	13.6803	16.4164
595.5	13.4845		595.5	13.4845	16.1814
596	13.2558		596	13.2558	15.9069
596.5	12.9888		596.5	12.9888	15.5866
597	12.7059		597	12.7059	15.247
597.5	12.3646		597.5	12.3646	14.8376
598	11.9914		598	11.9914	14.3897
598.5	11.5787		598.5	11.5787	13.8944
599	11.1418		599	11.1418	13.3701
599.5	10.6827		599.5	10.6827	12.8192
600	10.189		600	10.189	12.2268

## Sheet: Toluene -19
350	2.077	2.2847
350.5	1.96889	2.16578
351	1.86939	2.05633			TRUE
351.5	1.78425	1.96268
352	1.71006	1.88107
352.5	1.64509	1.8096
353	1.59389	1.75328
353.5	1.56377	1.72015
354	1.54819	1.70301
354.5	1.53538	1.68892
355	1.54932	1.70425
355.5	1.57548	1.73303
356	1.61502	1.77652
356.5	1.66852	1.83537
357	1.72349	1.89584
357.5	1.78906	1.96797
358	1.85384	2.03923
358.5	1.91244	2.10369
359	1.96017	2.15619
359.5	1.99867	2.19854
360	2.02358	2.22594
360.5	2.0448	2.24928
361	2.06725	2.27398
361.5	2.07763	2.28539
362	2.07859	2.28645
362.5	2.07588	2.28347
363	2.06849	2.27534
363.5	2.05623	2.26185
364	2.03031	2.23334
364.5	2.02092	2.22301
365	2.02814	2.23096
365.5	2.04559	2.25015
366	2.0808	2.28888
366.5	2.12423	2.33665
367	2.18622	2.40484
367.5	2.26355	2.48991
368	2.35053	2.58559
368.5	2.43976	2.68373
369	2.54526	2.79978
369.5	2.65731	2.92304
370	2.77429	3.05172
370.5	2.90785	3.19863
371	3.03448	3.33792
371.5	3.15715	3.47287
372	3.28379	3.61217
372.5	3.41072	3.75179
373	3.54703	3.90173
373.5	3.69004	4.05905
374	3.86044	4.24648
374.5	4.05645	4.4621
375	4.27262	4.69988
375.5	4.5288	4.98168
376	4.80786	5.28865
376.5	5.11579	5.62737
377	5.47783	6.02561
377.5	5.88617	6.47479
378	6.32219	6.95441
378.5	6.80732	7.48806
379	7.34644	8.08109
379.5	7.93731	8.73104
380	8.58817	9.44698
380.5	9.28745	10.2162
381	10.0231	11.0254
381.5	10.8034	11.8838
382	11.6175	12.7793
382.5	12.4961	13.7457
383	13.4236	14.7659
383.5	14.4394	15.8833
384	15.5343	17.0877
384.5	16.6743	18.3417
385	17.9115	19.7026
385.5	19.2395	21.1634
386	20.6642	22.7307
386.5	22.173	24.3903
387	23.7813	26.1595
387.5	25.4681	28.0149
388	27.2413	29.9654
388.5	29.1597	32.0757
389	31.2139	34.3353
389.5	33.4144	36.7558
390	35.7956	39.3751
390.5	38.3161	42.1477
391	40.9652	45.0617
391.5	43.7326	48.1059
392	46.6625	51.3288
392.5	49.7307	54.7038
393	52.9627	58.2589
393.5	56.3589	61.9948
394	59.8888	65.8777
394.5	63.5867	69.9453
395	67.455	74.2005
395.5	71.5338	78.6872
396	75.7453	83.3198
396.5	80.1467	88.1614
397	84.7308	93.2039
397.5	89.4375	98.3813
398	94.2874	103.716
398.5	99.2948	109.224
399	104.48	114.928
399.5	109.915	120.907
400	115.558	127.114
400.5	121.375	133.513
401	127.394	140.133
401.5	133.632	146.996
402	140.031	154.034
402.5	146.598	161.258
403	153.366	168.702
403.5	160.277	176.305
404	167.403	184.143
404.5	174.696	192.166
405	182.244	200.468
405.5	189.902	208.892
406	197.759	217.535
406.5	205.796	226.376
407	213.905	235.296
407.5	222.061	244.268
408	230.269	253.295
408.5	238.515	262.367
409	246.815	271.496
409.5	255.152	280.667
410	263.492	289.841
410.5	271.88	299.068
411	280.234	308.258
411.5	288.581	317.44
412	296.908	326.599
412.5	305.25	335.775
413	313.604	344.965
413.5	322.024	354.227
414	330.441	363.485
414.5	338.978	372.876
415	347.531	382.284
415.5	356.273	391.901
416	365.223	401.745
416.5	374.302	411.732
417	383.387	421.726
417.5	392.521	431.773
418	401.681	441.849
418.5	410.883	451.972
419	420.077	462.084
419.5	429.155	472.071
420	438.259	482.085
420.5	447.318	492.05
421	456.277	501.905
421.5	465.122	511.634
422	473.852	521.237
422.5	482.428	530.671
423	490.846	539.931
423.5	499	548.9
424	506.942	557.636
424.5	514.617	566.078
425	522.213	574.434
425.5	529.851	582.836
426	537.504	591.254
426.5	545.035	599.538
427	552.461	607.707
427.5	559.726	615.699
428	566.848	623.533
428.5	573.839	631.222
429	580.687	638.756
429.5	587.472	646.219
430	594.202	653.622
430.5	600.827	660.91
431	607.426	668.169
431.5	613.975	675.372
432	620.458	682.504
432.5	626.846	689.531
433	632.992	696.291
433.5	638.887	702.776
434	644.468	708.915
434.5	649.737	714.711
435	654.821	720.303
435.5	659.772	725.749
436	664.499	730.949
436.5	669.061	735.968
437	673.33	740.663
437.5	677.291	745.02
438	681.008	749.109
438.5	684.536	752.99
439	687.772	756.549
439.5	690.761	759.837
440	693.509	762.86
440.5	696.119	765.731
441	698.623	768.485
441.5	701	771.1
442	703.273	773.601
442.5	705.392	775.932
443	707.367	778.104
443.5	709.245	780.169
444	710.864	781.95
444.5	712.298	783.528
445	713.492	784.841
445.5	714.523	785.975
446	715.575	787.132
446.5	716.5	788.15
447	717.307	789.037
447.5	718.064	789.871
448	718.901	790.791
448.5	719.612	791.573
449	720.109	792.12
449.5	720.484	792.532
450	720.741	792.815
450.5	720.923	793.015
451	721.005	793.106
451.5	720.998	793.097
452	720.852	792.937
452.5	720.561	792.617
453	720.204	792.224
453.5	719.723	791.695
454	719.12	791.032
454.5	718.32	790.152
455	717.3	789.03
455.5	716.197	787.817
456	714.914	786.406
456.5	713.571	784.928
457	712.174	783.392
457.5	710.865	781.951
458	709.57	780.527
458.5	708.153	778.968
459	706.643	777.307
459.5	705.056	775.561
460	703.384	773.722
460.5	701.656	771.822
461	699.921	769.913
461.5	698.176	767.993
462	696.216	765.837
462.5	694.035	763.438
463	691.738	760.912
463.5	689.347	758.282
464	686.93	755.623
464.5	684.475	752.923
465	681.978	750.176
465.5	679.327	747.26
466	676.656	744.322
466.5	673.919	741.311
467	671.175	738.293
467.5	668.509	735.359
468	665.767	732.344
468.5	662.923	729.215
469	659.971	725.968
469.5	656.874	722.562
470	653.683	719.051
470.5	650.557	715.613
471	647.513	712.265
471.5	644.349	708.784
472	641.045	705.149
472.5	637.638	701.402
473	634.109	697.52
473.5	630.574	693.632
474	627.165	689.881
474.5	623.808	686.188
475	620.379	682.416
475.5	616.951	678.646
476	613.46	674.806
476.5	610.004	671.005
477	606.712	667.383
477.5	603.461	663.808
478	600.123	660.135
478.5	596.69	656.358
479	593.049	652.354
479.5	589.24	648.164
480	585.358	643.894
480.5	581.487	639.635
481	577.537	635.291
481.5	573.59	630.949
482	569.551	626.506
482.5	565.382	621.92
483	561.052	617.157
483.5	556.756	612.432
484	552.5	607.75
484.5	548.063	602.87
485	543.579	597.937
485.5	539.077	592.984
486	534.645	588.109
486.5	530.283	583.312
487	526.003	578.603
487.5	521.742	573.916
488	517.471	569.218
488.5	513.171	564.488
489	508.783	559.661
489.5	504.354	554.789
490	499.876	549.863
490.5	495.377	544.915
491	490.947	540.041
491.5	486.477	535.124
492	481.919	530.111
492.5	477.283	525.011
493	472.692	519.961
493.5	468.201	515.021
494	463.559	509.914
494.5	458.85	504.735
495	454.116	499.527
495.5	449.411	494.352
496	444.699	489.169
496.5	440.018	484.02
497	435.3	478.83
497.5	430.584	473.642
498	425.953	468.548
498.5	421.25	463.375
499	416.536	458.189
499.5	411.859	453.045
500	407.256	447.982
500.5	402.694	442.963
501	398.16	437.976
501.5	393.576	432.933
502	389.073	427.98
502.5	384.688	423.157
503	380.447	418.491
503.5	376.161	413.777
504	371.9	409.09
504.5	367.75	404.525
505	363.7	400.07
505.5	359.742	395.716
506	355.788	391.367
506.5	351.811	386.992
507	347.781	382.559
507.5	343.8	378.18
508	339.749	373.724
508.5	335.678	369.246
509	331.622	364.784
509.5	327.625	360.387
510	323.567	355.924
510.5	319.479	351.427
511	315.28	346.808
511.5	311.054	342.16
512	306.854	337.539
512.5	302.682	332.95
513	298.539	328.393
513.5	294.416	323.858
514	290.394	319.434
514.5	286.439	315.083
515	282.663	310.929
515.5	278.986	306.884
516	275.368	302.904
516.5	271.779	298.957
517	268.269	295.096
517.5	264.782	291.261
518	261.3	287.43
518.5	257.864	283.65
519	254.531	279.984
519.5	251.209	276.33
520	247.946	272.741
520.5	244.696	269.166
521	241.429	265.572
521.5	238.172	261.989
522	234.937	258.43
522.5	231.792	254.972
523	228.647	251.512
523.5	225.529	248.081
524	222.436	244.68
524.5	219.464	241.41
525	216.562	238.218
525.5	213.677	235.044
526	210.764	231.841
526.5	207.86	228.646
527	204.954	225.449
527.5	202.03	222.232
528	199.064	218.97
528.5	196.111	215.722
529	193.126	212.438
529.5	190.229	209.252
530	187.398	206.137
530.5	184.556	203.012
531	181.68	199.848
531.5	178.838	196.721
532	176.119	193.731
532.5	173.446	190.791
533	170.819	187.901
533.5	168.196	185.015
534	165.661	182.227
534.5	163.202	179.522
535	160.779	176.857
535.5	158.377	174.215
536	156.06	171.666
536.5	153.807	169.187
537	151.564	166.72
537.5	149.33	164.263
538	147.096	161.805
538.5	144.822	159.304
539	142.58	156.838
539.5	140.379	154.417
540	138.2	152.02
540.5	135.997	149.596
541	133.808	147.189
541.5	131.673	144.841
542	129.611	142.572
542.5	127.597	140.357
543	125.589	138.148
543.5	123.644	136.008
544	121.763	133.939
544.5	119.899	131.889
545	118.025	129.828
545.5	116.187	127.806
546	114.395	125.835
546.5	112.63	123.893
547	110.899	121.989
547.5	109.205	120.126
548	107.52	118.272
548.5	105.873	116.461
549	104.28	114.708
549.5	102.746	113.02
550	101.209	111.329
550.5	99.6405	109.605
551	98.0265	107.829
551.5	96.433	106.076
552	94.8775	104.365
552.5	93.3065	102.637
553	91.774	100.951
553.5	90.2881	99.3169
554	88.8013	97.6814
554.5	87.2733	96.0006
555	85.7592	94.3351
555.5	84.276	92.7036
556	82.8017	91.0819
556.5	81.3329	89.4662
557	79.8635	87.8498
557.5	78.413	86.2543
558	76.9896	84.6886
558.5	75.6168	83.1785
559	74.3233	81.7556
559.5	73.0818	80.3899
560	71.8589	79.0448
560.5	70.6355	77.6991
561	69.4213	76.3635
561.5	68.2409	75.065
562	67.0594	73.7653
562.5	65.9227	72.515
563	64.8321	71.3153
563.5	63.7599	70.1358
564	62.6714	68.9385
564.5	61.6058	67.7664
565	60.5665	66.6231
565.5	59.5463	65.501
566	58.5421	64.3963
566.5	57.5199	63.2719
567	56.5111	62.1622
567.5	55.5213	61.0734
568	54.5509	60.006
568.5	53.6398	59.0038
569	52.7734	58.0507
569.5	51.9181	57.1099
570	51.0711	56.1782
570.5	50.2393	55.2632
571	49.4478	54.3926
571.5	48.6726	53.5399
572	47.9381	52.7319
572.5	47.2309	51.954
573	46.5224	51.1746
573.5	45.8161	50.3977
574	45.1394	49.6533
574.5	44.489	48.9379
575	43.8381	48.2219
575.5	43.1974	47.5171
576	42.5338	46.7872
576.5	41.8929	46.0821
577	41.2809	45.409
577.5	40.6664	44.733
578	40.0861	44.0947
578.5	39.5345	43.488
579	38.9861	42.8847
579.5	38.4381	42.282
580	37.8771	41.6648
580.5	37.3159	41.0475
581	36.7658	40.4424
581.5	36.2352	39.8587
582	35.7178	39.2896
582.5	35.1917	38.7108
583	34.6762	38.1439
583.5	34.179	37.5969
584	33.6844	37.0529
584.5	33.1804	36.4984
585	32.6664	35.933
585.5	32.1061	35.3167
586	31.5445	34.6989
586.5	31.0025	34.1027
587	30.4461	33.4908
587.5	29.9054	32.896
588	29.3916	32.3307
588.5	28.8946	31.784
589	28.412	31.2532
589.5	27.9285	30.7213
590	27.4604	30.2064
590.5	27.0133	29.7146
591	26.5998	29.2597
591.5	26.2195	28.8415
592	25.8462	28.4308
592.5	25.5015	28.0516
593	25.1717	27.6889
593.5	24.8632	27.3495
594	24.5854	27.044
594.5	24.3322	26.7654
595	24.0682	26.475
595.5	23.796	26.1756
596	23.5399	25.8939
596.5	23.2726	25.5999
597	22.9754	25.2729
597.5	22.671	24.9381
598	22.3732	24.6105
598.5	22.0837	24.2921
599	21.77	23.947
599.5	21.4591	23.605
600	21.146	23.2606

## Sheet: Xylene -20
350	0.759
350.5	0.695279
351	0.629486
351.5	0.57222
352	0.517339
352.5	0.477461
353	0.446734
353.5	0.421364
354	0.411258
354.5	0.413635
355	0.422143
355.5	0.438605
356	0.456597
356.5	0.473226
357	0.49558
357.5	0.524689
358	0.548989
358.5	0.577182
359	0.60077
359.5	0.619202
360	0.628089
360.5	0.620559
361	0.600757
361.5	0.570127
362	0.538312
362.5	0.509936
363	0.475952
363.5	0.447428
364	0.424833
364.5	0.401644
365	0.383217
365.5	0.370492
366	0.364124
366.5	0.365754
367	0.386811
367.5	0.423141
368	0.4743
368.5	0.535126
369	0.604533
369.5	0.683071
370	0.76744
370.5	0.850228
371	0.932854
371.5	1.01643
372	1.10295
372.5	1.18821
373	1.28447
373.5	1.3808
374	1.46888
374.5	1.55247
375	1.6337
375.5	1.72088
376	1.80623
376.5	1.9065
377	2.02264
377.5	2.1506
378	2.28918
378.5	2.43476
379	2.585
379.5	2.74693
380	2.91701
380.5	3.09829
381	3.29654
381.5	3.49855
382	3.71336
382.5	3.93856
383	4.17737
383.5	4.42408
384	4.68257
384.5	4.95929
385	5.26395
385.5	5.58566
386	5.94178
386.5	6.33633
387	6.76944
387.5	7.24341
388	7.76313
388.5	8.31868
389	8.91011
389.5	9.55048
390	10.2392
390.5	10.987
391	11.7805
391.5	12.6235
392	13.4853
392.5	14.3865
393	15.3053
393.5	16.2399
394	17.2127
394.5	18.2276
395	19.2503
395.5	20.3298
396	21.4622
396.5	22.6485
397	23.8956
397.5	25.2251
398	26.6423
398.5	28.117
399	29.6725
399.5	31.3184
400	33.0802
400.5	34.937
401	36.8829
401.5	38.897
402	41.0249
402.5	43.215
403	45.4325
403.5	47.6834
404	49.9929
404.5	52.3172
405	54.6996
405.5	57.1465
406	59.6219
406.5	62.0923
407	64.5818
407.5	67.1193
408	69.6669
408.5	72.2564
409	74.8839
409.5	77.5784
410	80.3111
410.5	83.0822
411	85.898
411.5	88.7942
412	91.7668
412.5	94.7715
413	97.7961
413.5	100.886
414	103.967
414.5	107.065
415	110.191
415.5	113.361
416	116.522
416.5	119.72
417	122.97
417.5	126.226
418	129.487
418.5	132.753
419	136.001
419.5	139.234
420	142.424
420.5	145.575
421	148.717
421.5	151.839
422	154.93
422.5	157.993
423	161.036
423.5	164.001
424	166.956
424.5	169.915
425	172.893
425.5	175.796
426	178.693
426.5	181.581
427	184.509
427.5	187.428
428	190.36
428.5	193.254
429	196.132
429.5	198.996
430	201.818
430.5	204.607
431	207.333
431.5	209.994
432	212.644
432.5	215.251
433	217.729
433.5	220.16
434	222.559
434.5	224.978
435	227.316
435.5	229.625
436	231.862
436.5	234.099
437	236.255
437.5	238.391
438	240.487
438.5	242.577
439	244.642
439.5	246.63
440	248.593
440.5	250.489
441	252.253
441.5	253.977
442	255.589
442.5	257.001
443	258.225
443.5	259.347
444	260.424
444.5	261.436
445	262.387
445.5	263.239
446	264.076
446.5	264.742
447	265.314
447.5	265.842
448	266.396
448.5	266.959
449	267.558
449.5	268.267
450	269.05
450.5	269.829
451	270.648
451.5	271.556
452	272.478
452.5	273.393
453	274.244
453.5	275.097
454	275.958
454.5	276.807
455	277.627
455.5	278.473
456	279.17
456.5	279.702
457	280.042
457.5	280.282
458	280.396
458.5	280.457
459	280.525
459.5	280.603
460	280.636
460.5	280.582
461	280.58
461.5	280.592
462	280.634
462.5	280.682
463	280.724
463.5	280.785
464	280.884
464.5	280.943
465	280.993
465.5	280.99
466	280.903
466.5	280.616
467	280.178
467.5	279.618
468	278.985
468.5	278.317
469	277.646
469.5	276.941
470	276.075
470.5	275.172
471	274.273
471.5	273.407
472	272.601
472.5	271.809
473	271.018
473.5	270.283
474	269.538
474.5	268.721
475	267.881
475.5	267.023
476	266.022
476.5	264.872
477	263.685
477.5	262.425
478	261.095
478.5	259.8
479	258.476
479.5	257.059
480	255.577
480.5	254.154
481	252.733
481.5	251.426
482	250.128
482.5	248.841
483	247.619
483.5	246.46
484	245.304
484.5	244.205
485	243.137
485.5	242.015
486	240.809
486.5	239.597
487	238.267
487.5	236.868
488	235.487
488.5	234.053
489	232.574
489.5	230.976
490	229.376
490.5	227.75
491	226.132
491.5	224.483
492	222.799
492.5	221.038
493	219.235
493.5	217.374
494	215.544
494.5	213.743
495	211.935
495.5	210.069
496	208.251
496.5	206.402
497	204.502
497.5	202.632
498	200.745
498.5	198.885
499	196.983
499.5	195.113
500	193.279
500.5	191.442
501	189.623
501.5	187.804
502	185.955
502.5	184.087
503	182.199
503.5	180.308
504	178.424
504.5	176.581
505	174.718
505.5	172.893
506	171.059
506.5	169.202
507	167.365
507.5	165.481
508	163.61
508.5	161.712
509	159.802
509.5	157.885
510	155.94
510.5	154.017
511	152.124
511.5	150.227
512	148.4
512.5	146.64
513	144.882
513.5	143.152
514	141.528
514.5	139.967
515	138.464
515.5	136.987
516	135.523
516.5	134.082
517	132.616
517.5	131.125
518	129.6
518.5	128.032
519	126.386
519.5	124.678
520	122.933
520.5	121.146
521	119.292
521.5	117.445
522	115.61
522.5	113.725
523	111.808
523.5	109.973
524	108.238
524.5	106.599
525	105.018
525.5	103.504
526	102.043
526.5	100.632
527	99.2786
527.5	97.9612
528	96.6811
528.5	95.3578
529	94.0338
529.5	92.7071
530	91.3518
530.5	90.0278
531	88.7349
531.5	87.4233
532	86.0578
532.5	84.6643
533	83.2865
533.5	81.9545
534	80.6753
534.5	79.4568
535	78.2732
535.5	77.1199
536	76.0221
536.5	75.0044
537	74.0104
537.5	73.0498
538	72.074
538.5	71.1168
539	70.1945
539.5	69.2653
540	68.3956
540.5	67.5402
541	66.6833
541.5	65.8044
542	64.8863
542.5	63.9621
543	63.0416
543.5	62.1005
544	61.1412
544.5	60.1355
545	59.1312
545.5	58.1082
546	57.1228
546.5	56.164
547	55.2302
547.5	54.2769
548	53.3351
548.5	52.4193
549	51.5277
549.5	50.6609
550	49.8256
550.5	49.0233
551	48.2542
551.5	47.4912
552	46.7557
552.5	46.0799
553	45.417
553.5	44.7322
554	44.0142
554.5	43.326
555	42.6494
555.5	42.0149
556	41.4259
556.5	40.8881
557	40.3566
557.5	39.819
558	39.2803
558.5	38.765
559	38.2449
559.5	37.73
560	37.2287
560.5	36.7394
561	36.2353
561.5	35.7369
562	35.2602
562.5	34.7899
563	34.2866
563.5	33.734
564	33.1508
564.5	32.5569
565	31.9757
565.5	31.4006
566	30.8623
566.5	30.3505
567	29.8547
567.5	29.3628
568	28.8655
568.5	28.3783
569	27.8961
569.5	27.4213
570	26.9647
570.5	26.5297
571	26.1115
571.5	25.7284
572	25.3864
572.5	25.0442
573	24.6916
573.5	24.3212
574	23.9607
574.5	23.6432
575	23.3207
575.5	23.0051
576	22.716
576.5	22.4592
577	22.1989
577.5	21.9214
578	21.6619
578.5	21.4014
579	21.1084
579.5	20.7974
580	20.4797
580.5	20.1529
581	19.8147
581.5	19.5006
582	19.1961
582.5	18.887
583	18.577
583.5	18.2571
584	17.9687
584.5	17.6841
585	17.3887
585.5	17.1116
586	16.8669
586.5	16.6267
587	16.3981
587.5	16.1922
588	16.0252
588.5	15.8651
589	15.6936
589.5	15.5262
590	15.3519
590.5	15.1605
591	14.9683
591.5	14.7672
592	14.5502
592.5	14.3357
593	14.0988
593.5	13.8619
594	13.6336
594.5	13.4069
595	13.2009
595.5	13.0105
596	12.8217
596.5	12.6313
597	12.4541
597.5	12.2973
598	12.1643
598.5	12.0529
599	11.9513
599.5	11.8613
600	11.762

## Sheet: Benzene -21
350	-0.423999
350.5	-0.323504
351	-0.237012
351.5	-0.157135
352	-0.077732
352.5	-0.005288
353	0.064683
353.5	0.133155
354	0.197222
354.5	0.260382
355	0.316195
355.5	0.367416
356	0.409602
356.5	0.44324
357	0.470918
357.5	0.490013
358	0.510043
358.5	0.527024
359	0.54773
359.5	0.57569
360	0.598102
360.5	0.60502
361	0.605344
361.5	0.598597
362	0.582448
362.5	0.565869
363	0.555439
363.5	0.54822
364	0.544467
364.5	0.543394
365	0.545076
365.5	0.547636
366	0.546521
366.5	0.548611
367	0.547648
367.5	0.553436
368	0.56089
368.5	0.576169
369	0.602601
369.5	0.625309
370	0.639447
370.5	0.659539
371	0.677566
371.5	0.693589
372	0.72345
372.5	0.768701
373	0.82073
373.5	0.882928
374	0.955277
374.5	1.03886
375	1.13504
375.5	1.23936
376	1.36029
376.5	1.49172
377	1.64135
377.5	1.80184
378	1.98191
378.5	2.18136
379	2.37926
379.5	2.57372
380	2.76475
380.5	2.94941
381	3.12501
381.5	3.31258
382	3.50804
382.5	3.69787
383	3.8775
383.5	4.05904
384	4.25096
384.5	4.46317
385	4.70218
385.5	4.97669
386	5.30008
386.5	5.6768
387	6.08987
387.5	6.55843
388	7.0956
388.5	7.66044
389	8.26275
389.5	8.9114
390	9.59353
390.5	10.2881
391	11.0102
391.5	11.7721
392	12.5601
392.5	13.3553
393	14.1613
393.5	14.9783
394	15.8246
394.5	16.7043
395	17.6159
395.5	18.5858
396	19.6138
396.5	20.683
397	21.8247
397.5	23.0548
398	24.3466
398.5	25.7356
399	27.2033
399.5	28.7497
400	30.3328
400.5	31.9712
401	33.6824
401.5	35.4718
402	37.3032
402.5	39.1607
403	41.0503
403.5	42.9856
404	44.9586
404.5	46.9736
405	49.039
405.5	51.1521
406	53.291
406.5	55.4629
407	57.6561
407.5	59.8777
408	62.2102
408.5	64.6122
409	67.064
409.5	69.5198
410	71.9955
410.5	74.5153
411	77.11
411.5	79.757
412	82.4499
412.5	85.1868
413	87.9864
413.5	90.8453
414	93.7982
414.5	96.8169
415	99.888
415.5	102.979
416	106.072
416.5	109.106
417	112.149
417.5	115.308
418	118.487
418.5	121.608
419	124.645
419.5	127.55
420	130.378
420.5	133.174
421	135.905
421.5	138.6
422	141.238
422.5	143.862
423	146.431
423.5	149.014
424	151.596
424.5	154.177
425	156.805
425.5	159.448
426	162.05
426.5	164.658
427	167.393
427.5	170.197
428	172.974
428.5	175.713
429	178.33
429.5	180.91
430	183.465
430.5	185.959
431	188.397
431.5	190.743
432	193.039
432.5	195.228
433	197.371
433.5	199.428
434	201.385
434.5	203.28
435	205.099
435.5	206.869
436	208.587
436.5	210.355
437	212.157
437.5	213.892
438	215.589
438.5	217.19
439	218.766
439.5	220.343
440	221.914
440.5	223.44
441	224.896
441.5	226.364
442	227.825
442.5	229.318
443	230.779
443.5	232.193
444	233.552
444.5	234.855
445	236.102
445.5	237.278
446	238.405
446.5	239.512
447	240.542
447.5	241.458
448	242.287
448.5	243.037
449	243.693
449.5	244.287
450	244.756
450.5	245.087
451	245.333
451.5	245.535
452	245.783
452.5	246.024
453	246.301
453.5	246.578
454	246.838
454.5	247.046
455	247.249
455.5	247.423
456	247.638
456.5	247.868
457	248.12
457.5	248.437
458	248.801
458.5	249.142
459	249.501
459.5	249.785
460	250.042
460.5	250.272
461	250.473
461.5	250.692
462	250.884
462.5	251.1
463	251.282
463.5	251.411
464	251.463
464.5	251.471
465	251.371
465.5	251.198
466	250.951
466.5	250.608
467	250.236
467.5	249.886
468	249.444
468.5	248.951
469	248.342
469.5	247.728
470	247.119
470.5	246.474
471	245.835
471.5	245.19
472	244.584
472.5	243.977
473	243.353
473.5	242.753
474	242.159
474.5	241.555
475	240.919
475.5	240.245
476	239.549
476.5	238.819
477	238.089
477.5	237.285
478	236.498
478.5	235.651
479	234.799
479.5	233.948
480	233.078
480.5	232.215
481	231.314
481.5	230.369
482	229.378
482.5	228.363
483	227.331
483.5	226.262
484	225.157
484.5	223.954
485	222.745
485.5	221.476
486	220.107
486.5	218.616
487	216.997
487.5	215.359
488	213.695
488.5	211.985
489	210.231
489.5	208.483
490	206.771
490.5	205.093
491	203.355
491.5	201.614
492	199.904
492.5	198.18
493	196.459
493.5	194.798
494	193.125
494.5	191.555
495	190.058
495.5	188.595
496	187.115
496.5	185.579
497	184.075
497.5	182.603
498	181.162
498.5	179.648
499	178.165
499.5	176.717
500	175.328
500.5	173.938
501	172.55
501.5	171.152
502	169.66
502.5	168.059
503	166.457
503.5	164.798
504	163.153
504.5	161.491
505	159.814
505.5	158.158
506	156.483
506.5	154.782
507	153.064
507.5	151.36
508	149.606
508.5	147.871
509	146.13
509.5	144.407
510	142.755
510.5	141.174
511	139.619
511.5	138.047
512	136.402
512.5	134.799
513	133.178
513.5	131.552
514	129.883
514.5	128.217
515	126.637
515.5	125.103
516	123.636
516.5	122.17
517	120.724
517.5	119.305
518	117.914
518.5	116.533
519	115.104
519.5	113.725
520	112.409
520.5	111.073
521	109.754
521.5	108.391
522	107.011
522.5	105.577
523	104.11
523.5	102.603
524	101.088
524.5	99.5838
525	98.0945
525.5	96.6825
526	95.2699
526.5	93.8419
527	92.4492
527.5	91.0922
528	89.7528
528.5	88.3867
529	87.0863
529.5	85.8806
530	84.6774
530.5	83.5372
531	82.4457
531.5	81.389
532	80.3338
532.5	79.2744
533	78.2365
533.5	77.2374
534	76.2389
534.5	75.241
535	74.301
535.5	73.3783
536	72.4458
536.5	71.4978
537	70.5473
537.5	69.5743
538	68.5536
538.5	67.5576
539	66.5877
539.5	65.6041
540	64.6521
540.5	63.6981
541	62.7309
541.5	61.7548
542	60.7372
542.5	59.7574
543	58.8196
543.5	57.8955
544	57.0076
544.5	56.1521
545	55.3325
545.5	54.5335
546	53.733
546.5	52.9502
547	52.1701
547.5	51.3825
548	50.6281
548.5	49.8824
549	49.1487
549.5	48.4431
550	47.7339
550.5	47.0286
551	46.3266
551.5	45.6227
552	44.9437
552.5	44.2738
553	43.6039
553.5	42.9585
554	42.3149
554.5	41.6972
555	41.0909
555.5	40.4954
556	39.8979
556.5	39.2948
557	38.6918
557.5	38.1107
558	37.5179
558.5	36.9271
559	36.3599
559.5	35.8169
560	35.2882
560.5	34.7524
561	34.2258
561.5	33.7262
562	33.2429
562.5	32.7647
563	32.3001
563.5	31.82
564	31.346
564.5	30.8899
565	30.4661
565.5	30.0516
566	29.6318
566.5	29.2205
567	28.8216
567.5	28.4163
568	28.0046
568.5	27.5815
569	27.1618
569.5	26.7577
570	26.3363
570.5	25.9273
571	25.5313
571.5	25.1523
572	24.7796
572.5	24.39
573	23.97
573.5	23.5334
574	23.0929
574.5	22.6636
575	22.239
575.5	21.8195
576	21.3987
576.5	20.9839
577	20.5775
577.5	20.1808
578	19.7874
578.5	19.4146
579	19.057
579.5	18.7103
580	18.3945
580.5	18.0982
581	17.8248
581.5	17.5877
582	17.3491
582.5	17.1095
583	16.878
583.5	16.6488
584	16.4295
584.5	16.225
585	16.0427
585.5	15.8686
586	15.6963
586.5	15.5394
587	15.3971
587.5	15.2534
588	15.1175
588.5	14.9756
589	14.8419
589.5	14.7288
590	14.6176
590.5	14.503
591	14.4006
591.5	14.2774
592	14.1362
592.5	13.9798
593	13.8048
593.5	13.625
594	13.4314
594.5	13.2386
595	13.0242
595.5	12.7907
596	12.5616
596.5	12.3343
597	12.0905
597.5	11.8453
598	11.5814
598.5	11.3281
599	11.0889
599.5	10.856
600	10.627

## Sheet: Hxane -22
350	1.469
350.5	1.55275
351	1.62111
351.5	1.67135
352	1.71908
352.5	1.7707
353	1.81398
353.5	1.84898
354	1.87851
354.5	1.91082
355	1.94419
355.5	1.97342
356	1.99051
356.5	1.99975
357	2.00704
357.5	2.00556
358	1.99069
358.5	1.96938
359	1.96194
359.5	1.97153
360	1.99324
360.5	2.01301
361	2.02418
361.5	2.02914
362	2.03855
362.5	2.04169
363	2.04552
363.5	2.05677
364	2.08131
364.5	2.11743
365	2.16084
365.5	2.21178
366	2.27587
366.5	2.35045
367	2.42703
367.5	2.50047
368	2.57748
368.5	2.66422
369	2.76857
369.5	2.88564
370	3.00326
370.5	3.12739
371	3.24916
371.5	3.37134
372	3.48093
372.5	3.59192
373	3.70271
373.5	3.82526
374	3.96468
374.5	4.1162
375	4.29914
375.5	4.52555
376	4.78687
376.5	5.07336
377	5.40306
377.5	5.77722
378	6.21413
378.5	6.72387
379	7.29323
379.5	7.92411
380	8.62467
380.5	9.39559
381	10.2411
381.5	11.1283
382	12.0728
382.5	13.0619
383	14.1095
383.5	15.2346
384	16.4195
384.5	17.676
385	19.0263
385.5	20.4277
386	21.8709
386.5	23.4225
387	25.0578
387.5	26.7846
388	28.6304
388.5	30.5913
389	32.6908
389.5	34.9095
390	37.2585
390.5	39.7613
391	42.4082
391.5	45.2137
392	48.1552
392.5	51.2453
393	54.5194
393.5	57.9867
394	61.6527
394.5	65.4817
395	69.4471
395.5	73.5267
396	77.8083
396.5	82.251
397	86.8451
397.5	91.6004
398	96.5492
398.5	101.689
399	107.021
399.5	112.547
400	118.312
400.5	124.301
401	130.483
401.5	136.858
402	143.365
402.5	150.04
403	156.951
403.5	164.094
404	171.364
404.5	178.808
405	186.339
405.5	194.019
406	201.811
406.5	209.712
407	217.718
407.5	225.893
408	234.157
408.5	242.47
409	250.847
409.5	259.291
410	267.845
410.5	276.406
411	285.005
411.5	293.591
412	302.187
412.5	310.919
413	319.765
413.5	328.618
414	337.536
414.5	346.474
415	355.392
415.5	364.324
416	373.307
416.5	382.319
417	391.439
417.5	400.611
418	409.845
418.5	419.138
419	428.44
419.5	437.695
420	446.779
420.5	455.757
421	464.598
421.5	473.326
422	481.925
422.5	490.444
423	498.74
423.5	506.874
424	514.774
424.5	522.347
425	529.673
425.5	536.809
426	543.725
426.5	550.492
427	557.137
427.5	563.779
428	570.451
428.5	577.083
429	583.681
429.5	590.081
430	596.298
430.5	602.358
431	608.312
431.5	614.173
432	620.024
432.5	625.752
433	631.344
433.5	636.723
434	641.749
434.5	646.529
435	651.07
435.5	655.282
436	659.181
436.5	662.783
437	666.142
437.5	669.262
438	672.253
438.5	675.074
439	677.578
439.5	679.843
440	681.897
440.5	683.783
441	685.535
441.5	687.289
442	689.035
442.5	690.752
443	692.407
443.5	693.851
444	695.18
444.5	696.454
445	697.535
445.5	698.52
446	699.387
446.5	700.035
447	700.454
447.5	700.831
448	701.145
448.5	701.315
449	701.354
449.5	701.231
450	700.934
450.5	700.61
451	700.273
451.5	700.067
452	699.912
452.5	699.841
453	699.712
453.5	699.535
454	699.341
454.5	698.962
455	698.516
455.5	697.929
456	697.049
456.5	695.878
457	694.604
457.5	693.069
458	691.276
458.5	689.223
459	686.871
459.5	684.274
460	681.527
460.5	678.57
461	675.58
461.5	672.623
462	669.821
462.5	667.155
463	664.637
463.5	662.3
464	659.974
464.5	657.785
465	655.615
465.5	653.363
466	651.16
466.5	648.997
467	646.786
467.5	644.564
468	642.322
468.5	639.912
469	637.359
469.5	634.717
470	631.793
470.5	628.606
471	625.295
471.5	622.004
472	618.667
472.5	615.283
473	611.862
473.5	608.307
474	604.714
474.5	601.017
475	597.156
475.5	593.265
476	589.318
476.5	585.312
477	581.315
477.5	577.366
478	573.47
478.5	569.624
479	565.84
479.5	562.037
480	558.084
480.5	554.156
481	550.321
481.5	546.427
482	542.495
482.5	538.521
483	534.433
483.5	530.373
484	526.345
484.5	522.27
485	518.11
485.5	513.81
486	509.441
486.5	505.032
487	500.624
487.5	496.266
488	491.922
488.5	487.59
489	483.313
489.5	478.944
490	474.736
490.5	470.667
491	466.566
491.5	462.387
492	458.083
492.5	453.663
493	449.302
493.5	444.993
494	440.765
494.5	436.503
495	432.149
495.5	427.779
496	423.396
496.5	418.995
497	414.641
497.5	410.281
498	405.896
498.5	401.564
499	397.144
499.5	392.805
500	388.538
500.5	384.274
501	379.956
501.5	375.53
502	371.001
502.5	366.437
503	361.889
503.5	357.404
504	352.952
504.5	348.472
505	344.106
505.5	339.813
506	335.642
506.5	331.524
507	327.491
507.5	323.557
508	319.772
508.5	315.984
509	312.202
509.5	308.517
510	304.917
510.5	301.38
511	297.866
511.5	294.385
512	290.885
512.5	287.343
513	283.8
513.5	280.298
514	276.742
514.5	273.228
515	269.768
515.5	266.341
516	262.846
516.5	259.363
517	255.931
517.5	252.598
518	249.295
518.5	245.992
519	242.699
519.5	239.42
520	236.224
520.5	233.122
521	230.157
521.5	227.23
522	224.34
522.5	221.51
523	218.716
523.5	215.909
524	213.155
524.5	210.516

## Sheet: benzene -23
350	11.756
350.5	10.7604
351	9.78744
351.5	8.84683
352	7.94669
352.5	7.10927
353	6.34808
353.5	5.67156
354	5.08098
354.5	4.58302
355	4.17675
355.5	3.83809
356	3.56387
356.5	3.35357
357	3.18848
357.5	3.05937
358	2.96879
358.5	2.92197
359	2.89847
359.5	2.8964
360	2.90613
360.5	2.92836
361	2.95555
361.5	2.98475
362	3.01552
362.5	3.04329
363	3.06456
363.5	3.07505
364	3.08471
364.5	3.0928
365	3.08853
365.5	3.07455
366	3.04914
366.5	3.01069
367	2.96127
367.5	2.90541
368	2.85861
368.5	2.8136
369	2.78977
369.5	2.78305
370	2.78041
370.5	2.78996
371	2.82056
371.5	2.8689
372	2.93579
372.5	3.00794
373	3.07828
373.5	3.15568
374	3.2437
374.5	3.33807
375	3.43396
375.5	3.52528
376	3.60716
376.5	3.67765
377	3.7333
377.5	3.78347
378	3.82401
378.5	3.87219
379	3.93033
379.5	3.98356
380	4.03444
380.5	4.08852
381	4.13124
381.5	4.17448
382	4.21837
382.5	4.25982
383	4.29699
383.5	4.33763
384	4.39231
384.5	4.45945
385	4.52952
385.5	4.61377
386	4.71728
386.5	4.8213
387	4.92271
387.5	5.03925
388	5.1784
388.5	5.34936
389	5.5527
389.5	5.78012
390	6.04153
390.5	6.31998
391	6.61614
391.5	6.92368
392	7.25538
392.5	7.59763
393	7.94463
393.5	8.31822
394	8.71093
394.5	9.10272
395	9.50019
395.5	9.92103
396	10.333
396.5	10.7244
397	11.1214
397.5	11.5186
398	11.9181
398.5	12.3386
399	12.7769
399.5	13.2501
400	13.7614
400.5	14.2895
401	14.837
401.5	15.4247
402	16.0365
402.5	16.6685
403	17.3394
403.5	18.0453
404	18.7894
404.5	19.5474
405	20.3322
405.5	21.1261
406	21.9124
406.5	22.7089
407	23.5171
407.5	24.3361
408	25.1651
408.5	25.9802
409	26.7994
409.5	27.6366
410	28.4833
410.5	29.3288
411	30.1885
411.5	31.0121
412	31.8011
412.5	32.5803
413	33.3726
413.5	34.1932
414	35.0084
414.5	35.8366
415	36.6575
415.5	37.4642
416	38.2513
416.5	39.0533
417	39.879
417.5	40.7142
418	41.5388
418.5	42.3631
419	43.1978
419.5	44.0675
420	44.9759
420.5	45.9027
421	46.7974
421.5	47.6331
422	48.4314
422.5	49.2125
423	49.9884
423.5	50.7437
424	51.5047
424.5	52.2514
425	52.9446
425.5	53.5721
426	54.1785
426.5	54.7836
427	55.3683
427.5	55.9144
428	56.4368
428.5	56.951
429	57.4906
429.5	58.0633
430	58.6565
430.5	59.292
431	59.8801
431.5	60.4388
432	60.9807
432.5	61.4878
433	61.9694
433.5	62.4605
434	62.932
434.5	63.3779
435	63.7672
435.5	64.148
436	64.5246
436.5	64.902
437	65.2703
437.5	65.6295
438	65.9721
438.5	66.2902
439	66.5907
439.5	66.8653
440	67.1808
440.5	67.4825
441	67.773
441.5	68.0575
442	68.3048
442.5	68.5323
443	68.7669
443.5	68.9773
444	69.1957
444.5	69.3693
445	69.5166
445.5	69.6508
446	69.7881
446.5	69.9457
447	70.1266
447.5	70.303
448	70.4236
448.5	70.5005
449	70.5306
449.5	70.5543
450	70.5451
450.5	70.5197
451	70.5107
451.5	70.4802
452	70.4112
452.5	70.3291
453	70.2099
453.5	70.1208
454	69.9928
454.5	69.8284
455	69.6387
455.5	69.4435
456	69.3086
456.5	69.262
457	69.2392
457.5	69.1885
458	69.1757
458.5	69.1567
459	69.1515
459.5	69.1357
460	69.119
460.5	69.152
461	69.2185
461.5	69.2633
462	69.2855
462.5	69.2802
463	69.2844
463.5	69.2771
464	69.2266
464.5	69.105
465	68.9286
465.5	68.7457
466	68.5689
466.5	68.3493
467	68.0637
467.5	67.7616
468	67.3912
468.5	67.0005
469	66.5799
469.5	66.1609
470	65.7781
470.5	65.4639
471	65.1711
471.5	64.9007
472	64.6411
472.5	64.4143
473	64.2391
473.5	64.1131
474	63.9693
474.5	63.8117
475	63.6422
475.5	63.4669
476	63.2654
476.5	63.0347
477	62.786
477.5	62.4712
478	62.0968
478.5	61.6986
479	61.2661
479.5	60.8094
480	60.3944
480.5	59.9917
481	59.5959
481.5	59.1865
482	58.7997
482.5	58.4666
483	58.2118
483.5	57.9871
484	57.7813
484.5	57.5764
485	57.3808
485.5	57.2017
486	57.0314
486.5	56.8561
487	56.6651
487.5	56.4203
488	56.1607
488.5	55.8545
489	55.4742
489.5	55.0862
490	54.685
490.5	54.2506
491	53.7553
491.5	53.2499
492	52.7381
492.5	52.2546
493	51.7869
493.5	51.3084
494	50.8015
494.5	50.311
495	49.8325
495.5	49.3539
496	48.8787
496.5	48.4137
497	47.9256
497.5	47.4405
498	46.9426
498.5	46.4111
499	45.8843
499.5	45.3838
500	44.8731
500.5	44.3264
501	43.7861
501.5	43.2635
502	42.7777
502.5	42.3162
503	41.8612
503.5	41.4167
504	41.02
504.5	40.6351
505	40.2769
505.5	39.9265
506	39.5831
506.5	39.2364
507	38.8965
507.5	38.5724
508	38.2527
508.5	37.9403
509	37.6587
509.5	37.383
510	37.0827
510.5	36.7641
511	36.4434
511.5	36.1284
512	35.8119
512.5	35.4901
513	35.1706
513.5	34.8566
514	34.5075
514.5	34.1577
515	33.7872
515.5	33.3829
516	32.955
516.5	32.5045
517	32.0274
517.5	31.5265
518	31.0289
518.5	30.5389
519	30.0532
519.5	29.5701
520	29.0823
520.5	28.5993
521	28.141
521.5	27.7147
522	27.3262
522.5	26.9719
523	26.6336
523.5	26.2815
524	25.9612
524.5	25.6599
525	25.3623
525.5	25.0757
526	24.8066
526.5	24.5356
527	24.2456
527.5	23.9437
528	23.6234
528.5	23.3032
529	22.9898
529.5	22.6746
530	22.3396
530.5	22.0093
531	21.6772
531.5	21.3619
532	21.0382
532.5	20.7008
533	20.3265
533.5	19.9477
534	19.5829
534.5	19.2468
535	18.9305
535.5	18.6207
536	18.3124
536.5	18.0254
537	17.7505
537.5	17.4694
538	17.2008
538.5	16.9615
539	16.748
539.5	16.5435
540	16.3787
540.5	16.2306
541	16.112
541.5	15.9994
542	15.8986
542.5	15.7717
543	15.6299
543.5	15.4928
544	15.38
544.5	15.2625
545	15.1294
545.5	14.9754
546	14.8291
546.5	14.6635
547	14.4745
547.5	14.2734
548	14.0434
548.5	13.8059
549	13.571
549.5	13.3657
550	13.1597
550.5	12.9529
551	12.7451
551.5	12.5481
552	12.339
552.5	12.1175
553	11.9017
553.5	11.7081
554	11.5253
554.5	11.3497
555	11.1678
555.5	11.0083
556	10.8575
556.5	10.71
557	10.5605
557.5	10.3854
558	10.191
558.5	9.99985
559	9.81906
559.5	9.63298
560	9.43857
560.5	9.24166
561	9.04767
561.5	8.83894
562	8.62415
562.5	8.40641
563	8.19891
563.5	7.98917
564	7.78625
564.5	7.59608
565	7.42991
565.5	7.28579
566	7.16928
566.5	7.06932
567	6.97289
567.5	6.87778
568	6.79764
568.5	6.72826
569	6.66786
569.5	6.61009
570	6.5585
570.5	6.50551
571	6.44287
571.5	6.37754
572	6.30586
572.5	6.23219
573	6.14789
573.5	6.04791
574	5.94341
574.5	5.8419
575	5.7494
575.5	5.67576
576	5.60308
576.5	5.54118
577	5.47811
577.5	5.42563
578	5.38055
578.5	5.34464
579	5.31526
579.5	5.29587
580	5.28139
580.5	5.26581
581	5.25589
581.5	5.25014
582	5.24339
582.5	5.22953
583	5.20465
583.5	5.18149
584	5.15268
584.5	5.12029
585	5.09572
585.5	5.06668
586	5.03381
586.5	4.99528
587	4.95598
587.5	4.91761
588	4.88153
588.5	4.83877
589	4.79992
589.5	4.76219
590	4.72712
590.5	4.69271
591	4.66573
591.5	4.6365
592	4.60261
592.5	4.56641
593	4.53494
593.5	4.50832
594	4.47992
594.5	4.46011
595	4.44513
595.5	4.43047
596	4.41957
596.5	4.41609
597	4.41945
597.5	4.43376
598	4.44971
598.5	4.46567
599	4.48622
599.5	4.51391
600	4.54

## Sheet: Butane -24
350	13.456
350.5	12.2404
351	11.0467
351.5	9.90358
352	8.84573
352.5	7.88614
353	7.03022
353.5	6.2884
354	5.65644
354.5	5.1506
355	4.75864
355.5	4.47047
356	4.26835
356.5	4.15276
357	4.10574
357.5	4.11195
358	4.15279
358.5	4.20828
359	4.27614
359.5	4.35381
360	4.43512
360.5	4.50859
361	4.5639
361.5	4.61598
362	4.66983
362.5	4.72532
363	4.78069
363.5	4.82596
364	4.87491
364.5	4.92258
365	4.9672
365.5	5.00479
366	5.03712
366.5	5.07199
367	5.10836
367.5	5.13874
368	5.16512
368.5	5.19137
369	5.21989
369.5	5.259
370	5.30711
370.5	5.35514
371	5.39618
371.5	5.45097
372	5.51738
372.5	5.59425
373	5.67941
373.5	5.77669
374	5.88358
374.5	5.99864
375	6.12927
375.5	6.27431
376	6.44558
376.5	6.64309
377	6.84054
377.5	7.04689
378	7.26233
378.5	7.48553
379	7.72227
379.5	7.96881
380	8.2286
380.5	8.48526
381	8.75882
381.5	9.02838
382	9.29763
382.5	9.555
383	9.81959
383.5	10.089
384	10.3577
384.5	10.6236
385	10.8983
385.5	11.1886
386	11.5092
386.5	11.8235
387	12.1402
387.5	12.475
388	12.8232
388.5	13.1894
389	13.572
389.5	13.9908
390	14.4358
390.5	14.9228
391	15.4286
391.5	15.964
392	16.5181
392.5	17.1155
393	17.7655
393.5	18.4668
394	19.2118
394.5	19.9982
395	20.8356
395.5	21.7227
396	22.6073
396.5	23.5034
397	24.4221
397.5	25.3797
398	26.3608
398.5	27.3614
399	28.3787
399.5	29.4252
400	30.5123
400.5	31.6011
401	32.717
401.5	33.8102
402	34.9184
402.5	36.0559
403	37.2401
403.5	38.4574
404	39.7194
404.5	41.0368
405	42.3859
405.5	43.7428
406	45.0815
406.5	46.4283
407	47.793
407.5	49.1642
408	50.5748
408.5	51.9595
409	53.3735
409.5	54.8272
410	56.309
410.5	57.8408
411	59.3769
411.5	60.9244
412	62.4792
412.5	64.0535
413	65.6604
413.5	67.3057
414	68.9731
414.5	70.646
415	72.3406
415.5	74.0096
416	75.6359
416.5	77.2076
417	78.7655
417.5	80.3038
418	81.7432
418.5	83.1472
419	84.5176
419.5	85.8696
420	87.2119
420.5	88.5198
421	89.7915
421.5	91.051
422	92.287
422.5	93.5342
423	94.816
423.5	96.0716
424	97.3434
424.5	98.6388
425	99.9152
425.5	101.172
426	102.348
426.5	103.536
427	104.72
427.5	105.816
428	106.876
428.5	107.888
429	108.842
429.5	109.766
430	110.659
430.5	111.475
431	112.258
431.5	112.98
432	113.689
432.5	114.416
433	115.091
433.5	115.797
434	116.496
434.5	117.197
435	117.888
435.5	118.53
436	119.167
436.5	119.794
437	120.371
437.5	120.957
438	121.544
438.5	122.069
439	122.561
439.5	122.968
440	123.285
440.5	123.543
441	123.708
441.5	123.786
442	123.795
442.5	123.723
443	123.618
443.5	123.431
444	123.203
444.5	122.958
445	122.717
445.5	122.448
446	122.185
446.5	121.887
447	121.622
447.5	121.401
448	121.198
448.5	121.041
449	120.873
449.5	120.747
450	120.639
450.5	120.549
451	120.463
451.5	120.352
452	120.255
452.5	120.155
453	119.989
453.5	119.797
454	119.564
454.5	119.359
455	119.145
455.5	118.901
456	118.594
456.5	118.259
457	117.896
457.5	117.511
458	117.123
458.5	116.682
459	116.216
459.5	115.71
460	115.169
460.5	114.626
461	114.011
461.5	113.382
462	112.753
462.5	112.048
463	111.312
463.5	110.503
464	109.72
464.5	108.997
465	108.301
465.5	107.624
466	106.947
466.5	106.276
467	105.607
467.5	104.939
468	104.292
468.5	103.662
469	103.044
469.5	102.424
470	101.83
470.5	101.221
471	100.599
471.5	99.9903
472	99.3516
472.5	98.6917
473	97.9661
473.5	97.2613
474	96.5949
474.5	95.945
475	95.3464
475.5	94.7391
476	94.1745
476.5	93.6388
477	93.0806
477.5	92.5242
478	91.9618
478.5	91.3972
479	90.8284
479.5	90.2457
480	89.6383
480.5	88.9979
481	88.3146
481.5	87.5876
482	86.8117
482.5	85.9563
483	85.0695
483.5	84.1506
484	83.209
484.5	82.3103
485	81.3998
485.5	80.5227
486	79.693
486.5	78.8635
487	78.0492
487.5	77.2633
488	76.5254
488.5	75.8445
489	75.1851
489.5	74.5362
490	73.9177
490.5	73.3002
491	72.7002
491.5	72.0929
492	71.4889
492.5	70.873
493	70.2319
493.5	69.5801
494	68.9408
494.5	68.2913
495	67.6187
495.5	66.9421
496	66.2365
496.5	65.5209
497	64.782
497.5	64.0779
498	63.3861
498.5	62.7194
499	62.0113
499.5	61.3364
500	60.6825
500.5	60.04
501	59.3956
501.5	58.7749
502	58.1486
502.5	57.5226
503	56.8896
503.5	56.2606
504	55.6654
504.5	55.0547
505	54.455
505.5	53.826
506	53.1871
506.5	52.5048
507	51.8497
507.5	51.1652
508	50.4924
508.5	49.7769
509	49.0754
509.5	48.4014
510	47.7665
510.5	47.1303
511	46.5101
511.5	45.9006
512	45.3048
512.5	44.7019
513	44.1169
513.5	43.554
514	42.9864
514.5	42.4549
515	41.9152
515.5	41.4024
516	40.9006
516.5	40.4378
517	39.9665
517.5	39.5335
518	39.0957
518.5	38.6652
519	38.2655
519.5	37.9234
520	37.6067
520.5	37.3014
521	37.0177
521.5	36.769
522	36.4959
522.5	36.229
523	35.9557
523.5	35.6491
524	35.3123
524.5	34.9137
525	34.4873
525.5	34.0316
526	33.5611
526.5	33.0586
527	32.5507
527.5	32.0281
528	31.4738
528.5	30.9215
529	30.39
529.5	29.8791
530	29.3829
530.5	28.8952
531	28.4533
531.5	28.0297
532	27.6566
532.5	27.3397
533	27.0444
533.5	26.7606
534	26.4714
534.5	26.1862
535	25.8892
535.5	25.5828
536	25.2783
536.5	24.9868
537	24.6879
537.5	24.3658
538	24.0468
538.5	23.7284
539	23.3967
539.5	23.0622
540	22.7075
540.5	22.3797
541	22.047
541.5	21.7256
542	21.4417
542.5	21.1586
543	20.8798
543.5	20.6038
544	20.3347
544.5	20.0574
545	19.7567
545.5	19.4515
546	19.1555
546.5	18.863
547	18.564
547.5	18.2594
548	17.9563
548.5	17.6448
549	17.3386
549.5	17.0351
550	16.7468
550.5	16.4704
551	16.203
551.5	15.9748
552	15.7627
552.5	15.5646
553	15.391
553.5	15.2369
554	15.1025
554.5	14.9559
555	14.8006
555.5	14.6605
556	14.5298
556.5	14.3967
557	14.2529
557.5	14.1075
558	13.9446
558.5	13.765
559	13.5805
559.5	13.3869
560	13.1895
560.5	12.9691
561	12.7509
561.5	12.5375
562	12.3281
562.5	12.1429
563	11.9729
563.5	11.8205
564	11.6707
564.5	11.5207
565	11.3911
565.5	11.2751
566	11.1788
566.5	11.09
567	10.9934
567.5	10.8815
568	10.7582
568.5	10.6488
569	10.5373
569.5	10.4241
570	10.2802
570.5	10.1195
571	9.95958
571.5	9.79189
572	9.63352
572.5	9.48329
573	9.33721
573.5	9.19475
574	9.05639
574.5	8.9396
575	8.84041
575.5	8.7653
576	8.71927
576.5	8.69548
577	8.66803
577.5	8.62384
578	8.58617
578.5	8.55259
579	8.52111
579.5	8.46928
580	8.40885
580.5	8.34567
581	8.26731
581.5	8.16969
582	8.05529
582.5	7.92506
583	7.77275
583.5	7.60148
584	7.40578
584.5	7.20918
585	7.01923
585.5	6.84571
586	6.70219
586.5	6.57637
587	6.44753
587.5	6.33204
588	6.227
588.5	6.13886
589	6.05529
589.5	5.98686
590	5.94883
590.5	5.92915
591	5.91862
591.5	5.90784
592	5.90607
592.5	5.90393
593	5.89395
593.5	5.85719
594	5.81761
594.5	5.76027
595	5.68604
595.5	5.61662
596	5.55381
596.5	5.4902
597	5.42573
597.5	5.35234
598	5.28804
598.5	5.21305
599	5.13206
599.5	5.05149
600	4.976

## Sheet: resorcinol -25
350	0.414
350.5	0.358818
351	0.308522
351.5	0.259253
352	0.204968
352.5	0.153197
353	0.101245
353.5	0.047253
354	-0.005761
354.5	-0.058668
355	-0.10863
355.5	-0.151334
356	-0.184725
356.5	-0.210219
357	-0.225446
357.5	-0.232792
358	-0.232104
358.5	-0.221046
359	-0.198778
359.5	-0.174287
360	-0.154712
360.5	-0.135534
361	-0.11459
361.5	-0.100512
362	-0.086926
362.5	-0.07814
363	-0.078485
363.5	-0.084941
364	-0.092462
364.5	-0.099828
365	-0.105118
365.5	-0.103215
366	-0.100937
366.5	-0.099461
367	-0.099683
367.5	-0.096742
368	-0.087867
368.5	-0.066614
369	-0.041549
369.5	-0.020453
370	-0.00362
370.5	0.009161
371	0.016643
371.5	0.022967
372	0.023156
372.5	0.014409
373	0.000566
373.5	-0.01251
374	-0.026428
374.5	-0.039391
375	-0.04442
375.5	-0.040152
376	-0.02761
376.5	-0.009182
377	0.016252
377.5	0.052841
378	0.106729
378.5	0.153756
379	0.200472
379.5	0.25504
380	0.3062
380.5	0.352973
381	0.396177
381.5	0.436694
382	0.460261
382.5	0.477687
383	0.48646
383.5	0.488685
384	0.479326
384.5	0.466854
385	0.457446
385.5	0.460229
386	0.47395
386.5	0.501499
387	0.545941
387.5	0.612886
388	0.67767
388.5	0.75336
389	0.852911
389.5	0.96171
390	1.07217
390.5	1.18597
391	1.30445
391.5	1.41309
392	1.52923
392.5	1.64443
393	1.75355
393.5	1.84837
394	1.92983
394.5	1.99423
395	2.06135
395.5	2.12404
396	2.18405
396.5	2.24761
397	2.32158
397.5	2.39547
398	2.48227
398.5	2.58411
399	2.69799
399.5	2.81329
400	2.93584
400.5	3.07009
401	3.20332
401.5	3.34789
402	3.49367
402.5	3.64198
403	3.79067
403.5	3.94348
404	4.07782
404.5	4.20651
405	4.3243
405.5	4.42829
406	4.5183
406.5	4.60407
407	4.69192
407.5	4.79297
408	4.90402
408.5	5.02804
409	5.16202
409.5	5.31982
410	5.50227
410.5	5.69204
411	5.90954
411.5	6.15434
412	6.42654
412.5	6.7335
413	7.07695
413.5	7.43195
414	7.79671
414.5	8.15855
415	8.51494
415.5	8.86245
416	9.21612
416.5	9.5598
417	9.89791
417.5	10.2343
418	10.5599
418.5	10.8691
419	11.1747
419.5	11.4812
420	11.7561
420.5	12.0268
421	12.2913
421.5	12.5602
422	12.8385
422.5	13.123
423	13.4253
423.5	13.7413
424	14.0426
424.5	14.3489
425	14.6744
425.5	15.0288
426	15.3843
426.5	15.7521
427	16.1475
427.5	16.5477
428	16.9556
428.5	17.386
429	17.8302
429.5	18.2486
430	18.6661
430.5	19.0759
431	19.4984
431.5	19.9177
432	20.3077
432.5	20.6991
433	21.0898
433.5	21.4467
434	21.7991
434.5	22.1576
435	22.5325
435.5	22.905
436	23.2668
436.5	23.6382
437	24.0001
437.5	24.377
438	24.7636
438.5	25.1656
439	25.5694
439.5	26.0094
440	26.473
440.5	26.9753
441	27.489
441.5	27.9768
442	28.4715
442.5	28.942
443	29.3751
443.5	29.7954
444	30.1966
444.5	30.6008
445	31.0046
445.5	31.3736
446	31.7254
446.5	32.0327
447	32.3408
447.5	32.6288
448	32.9049
448.5	33.1731
449	33.4434
449.5	33.7443
450	34.0927
450.5	34.4823
451	34.9052
451.5	35.3598
452	35.8276
452.5	36.2904
453	36.7589
453.5	37.2128
454	37.6637
454.5	38.1124
455	38.5279
455.5	38.9369
456	39.3135
456.5	39.6917
457	40.0388
457.5	40.3626
458	40.6596
458.5	40.8943
459	41.1178
459.5	41.3336
460	41.5579
460.5	41.8097
461	42.0882
461.5	42.3942
462	42.7128
462.5	43.0244
463	43.3623
463.5	43.7064
464	44.0411
464.5	44.3468
465	44.6216
465.5	44.857
466	45.0926
466.5	45.3344
467	45.5849
467.5	45.8213
468	45.9995
468.5	46.1575
469	46.2891
469.5	46.415
470	46.5494
470.5	46.6761
471	46.8171
471.5	46.9623
472	47.083
472.5	47.2441
473	47.4109
473.5	47.5845
474	47.7461
474.5	47.8666
475	47.956
475.5	48.0431
476	48.1361
476.5	48.236
477	48.3307
477.5	48.4297
478	48.5272
478.5	48.6121
479	48.7099
479.5	48.8304
480	48.9693
480.5	49.113
481	49.2673
481.5	49.3922
482	49.5193
482.5	49.6262
483	49.7356
483.5	49.8404
484	49.8967
484.5	49.8943
485	49.859
485.5	49.7968
486	49.7126
486.5	49.5867
487	49.4535
487.5	49.2776
488	49.0719
488.5	48.8529
489	48.6323
489.5	48.4126
490	48.2085
490.5	48.0452
491	47.8908
491.5	47.7622
492	47.6496
492.5	47.5523
493	47.4779
493.5	47.4108
494	47.3298
494.5	47.215
495	47.0537
495.5	46.8815
496	46.7245
496.5	46.5673
497	46.357
497.5	46.1278
498	45.8697
498.5	45.5875
499	45.2959
499.5	44.9856
500	44.6702
500.5	44.3165
501	43.9695
501.5	43.6245
502	43.284
502.5	42.9752
503	42.686
503.5	42.4138
504	42.1106
504.5	41.7686
505	41.4368
505.5	41.1454
506	40.8572
506.5	40.5491
507	40.2578
507.5	39.9605
508	39.6694
508.5	39.3929
509	39.1165
509.5	38.8233
510	38.4883
510.5	38.183
511	37.8893
511.5	37.5806
512	37.2797
512.5	36.9944
513	36.7385
513.5	36.4622
514	36.1627
514.5	35.845
515	35.5396
515.5	35.2179
516	34.871
516.5	34.511
517	34.1226
517.5	33.7186
518	33.3108
518.5	32.9073
519	32.4766
519.5	32.0282
520	31.6115
520.5	31.2221
521	30.8429
521.5	30.4813
522	30.1378
522.5	29.818
523	29.5061
523.5	29.2183
524	28.9332
524.5	28.6424
525	28.3695
525.5	28.0982
526	27.8239
526.5	27.5472
527	27.2426
527.5	26.9014
528	26.5394
528.5	26.1552
529	25.7469
529.5	25.3189
530	24.892
530.5	24.4574
531	24.0458
531.5	23.6489
532	23.2832
532.5	22.9475
533	22.6539
533.5	22.368
534	22.0788
534.5	21.8335
535	21.6058
535.5	21.3979
536	21.2197
536.5	21.0303
537	20.8215
537.5	20.5999
538	20.3772
538.5	20.1361
539	19.8534
539.5	19.5425
540	19.2073
540.5	18.8779
541	18.5261
541.5	18.1868
542	17.8621
542.5	17.565
543	17.2815
543.5	16.9874
544	16.7255
544.5	16.4902
545	16.2774
545.5	16.1001
546	15.9243
546.5	15.7526
547	15.5837
547.5	15.4332
548	15.2667
548.5	15.083
549	14.8907
549.5	14.6969
550	14.5005
550.5	14.2905
551	14.0658
551.5	13.8341
552	13.6087
552.5	13.398
553	13.1827
553.5	12.9778
554	12.7867
554.5	12.6125
555	12.465
555.5	12.3169
556	12.1742
556.5	12.0505
557	11.9421
557.5	11.8224
558	11.6935
558.5	11.5525
559	11.4304
559.5	11.2989
560	11.1825
560.5	11.0498
561	10.9092
561.5	10.7543
562	10.591
562.5	10.4208
563	10.2541
563.5	10.0754
564	9.90087
564.5	9.74581
565	9.57331
565.5	9.40605
566	9.24561
566.5	9.09725
567	8.95114
567.5	8.80176
568	8.63903
568.5	8.48936
569	8.33399
569.5	8.20946
570	8.09237
570.5	7.99255
571	7.89753
571.5	7.80102
572	7.70442
572.5	7.61852
573	7.51562
573.5	7.41856
574	7.33172
574.5	7.21855
575	7.10819
575.5	6.99733
576	6.88773
576.5	6.78105
577	6.66597
577.5	6.54189
578	6.41073
578.5	6.26302
579	6.12037
579.5	5.99561
580	5.89324
580.5	5.80629
581	5.72721
581.5	5.65362
582	5.59366
582.5	5.5327
583	5.48265
583.5	5.44731
584	5.40402
584.5	5.36869
585	5.34047
585.5	5.32468
586	5.31741
586.5	5.30783
587	5.29576
587.5	5.27629
588	5.24684
588.5	5.20641
589	5.16937
589.5	5.13533
590	5.1087
590.5	5.08662
591	5.06693
591.5	5.05424
592	5.04262
592.5	5.03696
593	5.03343
593.5	5.0241
594	4.99991
594.5	4.96772
595	4.93335
595.5	4.89068
596	4.84163
596.5	4.78335
597	4.71444
597.5	4.63531
598	4.53599
598.5	4.4248
599	4.30221
599.5	4.17499
600	4.039

## Sheet: hydroquinone
350	0.748
350.5	0.636939
351	0.531195
351.5	0.437228
352	0.353236
352.5	0.276987
353	0.206996
353.5	0.147122
354	0.093959
354.5	0.046795
355	0.012012
355.5	-0.01617
356	-0.034699
356.5	-0.046009
357	-0.054082
357.5	-0.056245
358	-0.055759
358.5	-0.053042
359	-0.052082
359.5	-0.052806
360	-0.054053
360.5	-0.057336
361	-0.05365
361.5	-0.043454
362	-0.031359
362.5	-0.019173
363	-0.006477
363.5	0.000485
364	0.0095
364.5	0.023207
365	0.037873
365.5	0.05503
366	0.070663
366.5	0.083359
367	0.094518
367.5	0.102246
368	0.10822
368.5	0.111653
369	0.11299
369.5	0.111394
370	0.102301
370.5	0.093226
371	0.086749
371.5	0.078053
372	0.067601
372.5	0.053541
373	0.031042
373.5	0.011474
374	-0.003727
374.5	-0.015989
375	-0.026329
375.5	-0.035947
376	-0.04264
376.5	-0.045665
377	-0.046191
377.5	-0.043739
378	-0.038114
378.5	-0.02902
379	-0.018937
379.5	-0.011246
380	-0.002343
380.5	0.010392
381	0.022566
381.5	0.034109
382	0.043266
382.5	0.043659
383	0.044756
383.5	0.046655
384	0.047439
384.5	0.045435
385	0.038991
385.5	0.030973
386	0.021916
386.5	0.016894
387	0.011794
387.5	0.006724
388	0.003065
388.5	-0.000396
389	-0.00377
389.5	-0.00619
390	-0.010884
390.5	-0.015126
391	-0.017797
391.5	-0.018271
392	-0.022712
392.5	-0.019968
393	-0.011204
393.5	0.002189
394	0.019442
394.5	0.038804
395	0.067488
395.5	0.104877
396	0.153975
396.5	0.209772
397	0.273481
397.5	0.342885
398	0.42052
398.5	0.505489
399	0.600616
399.5	0.691054
400	0.780849
400.5	0.870019
401	0.952568
401.5	1.02425
402	1.09613
402.5	1.16302
403	1.2237
403.5	1.27436
404	1.31197
404.5	1.34396
405	1.37822
405.5	1.40531
406	1.42386
406.5	1.44049
407	1.44965
407.5	1.46145
408	1.48259
408.5	1.51268
409	1.54726
409.5	1.59116
410	1.64722
410.5	1.7103
411	1.77012
411.5	1.84329
412	1.92298
412.5	2.0139
413	2.10998
413.5	2.20728
414	2.31357
414.5	2.43486
415	2.55828
415.5	2.68222
416	2.80831
416.5	2.92608
417	3.03787
417.5	3.15155
418	3.26075
418.5	3.3718
419	3.48367
419.5	3.59956
420	3.71649
420.5	3.82427
421	3.93074
421.5	4.02888
422	4.12458
422.5	4.21587
423	4.30251
423.5	4.39024
424	4.47898
424.5	4.56202
425	4.64662
425.5	4.73208
426	4.81192
426.5	4.88144
427	4.94236
427.5	4.99089
428	5.03582
428.5	5.06816
429	5.08868
429.5	5.10907
430	5.1212
430.5	5.13753
431	5.15802
431.5	5.16566
432	5.17771
432.5	5.19701
433	5.23868
433.5	5.30033
434	5.37341
434.5	5.46793
435	5.5802
435.5	5.71333
436	5.85678
436.5	6.01997
437	6.2049
437.5	6.39964
438	6.59146
438.5	6.77124
439	6.94101
439.5	7.10809
440	7.27448
440.5	7.45501
441	7.60011
441.5	7.74161
442	7.8891
442.5	8.03655
443	8.20481
443.5	8.38025
444	8.57111
444.5	8.76115
445	8.95521
445.5	9.1525
446	9.36828
446.5	9.60295
447	9.84176
447.5	10.0791
448	10.2936
448.5	10.4889
449	10.6746
449.5	10.8478
450	11.036
450.5	11.1802
451	11.3185
451.5	11.4453
452	11.5532
452.5	11.6617
453	11.7594
453.5	11.8699
454	11.973
454.5	12.076
455	12.1787
455.5	12.3116
456	12.4605
456.5	12.6225
457	12.7813
457.5	12.9245
458	13.0461
458.5	13.1584
459	13.2731
459.5	13.4127
460	13.5332
460.5	13.6565
461	13.7909
461.5	13.9202
462	14.0372
462.5	14.132
463	14.2319
463.5	14.3291
464	14.4183
464.5	14.5112
465	14.6298
465.5	14.7745
466	14.9603
466.5	15.1605
467	15.364
467.5	15.5567
468	15.7385
468.5	15.9326
469	16.1601
469.5	16.3954
470	16.6339
470.5	16.887
471	17.1456
471.5	17.3848
472	17.58
472.5	17.7501
473	17.884
473.5	17.9642
474	18.0097
474.5	18.0194
475	18.0241
475.5	18.0385
476	18.0397
476.5	18.0375
477	18.0202
477.5	17.9813
478	17.9453
478.5	17.9396
479	17.9485
479.5	17.9542
480	17.9999
480.5	18.0779
481	18.173
481.5	18.2623
482	18.366
482.5	18.4791
483	18.5923
483.5	18.7095
484	18.7851
484.5	18.8564
485	18.9276
485.5	18.9956
486	19.0799
486.5	19.1697
487	19.2594
487.5	19.3509
488	19.4457
488.5	19.5373
489	19.6098
489.5	19.6759
490	19.731
490.5	19.7859
491	19.8185
491.5	19.8496
492	19.8643
492.5	19.8864
493	19.8997
493.5	19.8541
494	19.7738
494.5	19.6707
495	19.5533
495.5	19.4492
496	19.3506
496.5	19.2651
497	19.1882
497.5	19.108
498	19.0395
498.5	18.9705
499	18.8903
499.5	18.7878
500	18.6792
500.5	18.5621
501	18.4627
501.5	18.3688
502	18.3048
502.5	18.2471
503	18.1643
503.5	18.0557
504	17.9294
504.5	17.7992
505	17.6777
505.5	17.5553
506	17.4474
506.5	17.3438
507	17.2324
507.5	17.1329
508	17.0289
508.5	16.903
509	16.7505
509.5	16.5849
510	16.409
510.5	16.2487
511	16.0916
511.5	15.9492
512	15.8004
512.5	15.6426
513	15.4773
513.5	15.3025
514	15.138
514.5	14.9749
515	14.8162
515.5	14.6795
516	14.5529
516.5	14.4452
517	14.356
517.5	14.25
518	14.128
518.5	13.9922
519	13.8469
519.5	13.702
520	13.5617
520.5	13.419
521	13.2784
521.5	13.1326
522	12.9817
522.5	12.8392
523	12.6935
523.5	12.5567
524	12.4201
524.5	12.2875
525	12.168
525.5	12.0611
526	11.9915
526.5	11.9447
527	11.8876
527.5	11.8262
528	11.7592
528.5	11.6901
529	11.6295
529.5	11.5691
530	11.491
530.5	11.4018
531	11.309
531.5	11.1971
532	11.0855
532.5	10.9626
533	10.8258
533.5	10.6782
534	10.5194
534.5	10.3543
535	10.1791
535.5	10.0176
536	9.85087
536.5	9.68205
537	9.51678
537.5	9.35972
538	9.20126
538.5	9.05665
539	8.92263
539.5	8.78404
540	8.645
540.5	8.51967
541	8.3906
541.5	8.26891
542	8.15972
542.5	8.04853
543	7.94171
543.5	7.83243
544	7.71948
544.5	7.59393
545	7.46856
545.5	7.32101
546	7.16805
546.5	7.00827
547	6.85809
547.5	6.70955
548	6.56316
548.5	6.41636
549	6.2696
549.5	6.13238
550	6.00783
550.5	5.89631
551	5.79807
551.5	5.73172
552	5.6844
552.5	5.65652
553	5.63978
553.5	5.63242
554	5.62813
554.5	5.63078
555	5.62066
555.5	5.60774
556	5.5882
556.5	5.57335
557	5.55335
557.5	5.52487
558	5.47915
558.5	5.42396
559	5.36642
559.5	5.30353
560	5.2428
560.5	5.17665
561	5.12379
561.5	5.08097
562	5.0463
562.5	5.01703
563	4.98982
563.5	4.96973
564	4.95258
564.5	4.9349
565	4.91864
565.5	4.90484
566	4.8928
566.5	4.88467
567	4.88
567.5	4.86607
568	4.84706
568.5	4.82095
569	4.7852
569.5	4.74432
570	4.69745
570.5	4.64875
571	4.59771
571.5	4.54772
572	4.5019
572.5	4.45884
573	4.42075
573.5	4.37689
574	4.33449
574.5	4.29938
575	4.27072
575.5	4.24245
576	4.22261
576.5	4.21641
577	4.21431
577.5	4.20343
578	4.18735
578.5	4.16751
579	4.1416
579.5	4.11809
580	4.08548
580.5	4.03876
581	3.98791
581.5	3.93612
582	3.88062
582.5	3.82228
583	3.7479
583.5	3.66703
584	3.58446
584.5	3.5034
585	3.41776
585.5	3.3424
586	3.28846
586.5	3.24557
587	3.20521
587.5	3.17251
588	3.14507
588.5	3.12031
589	3.11171
589.5	3.11396
590	3.11194
590.5	3.11549
591	3.13083
591.5	3.15571
592	3.18624
592.5	3.20824
593	3.22597
593.5	3.23736
594	3.241
594.5	3.22401
595	3.19899
595.5	3.17492
596	3.1406
596.5	3.09833
597	3.05415
597.5	2.99886
598	2.93149
598.5	2.86047
599	2.79023
599.5	2.71033
600	2.628

[truncated: 1 more sheets: Amonophenol -27]
