# Supplementary material for: Pure and doped carbon quantum dots as fluorescent probes for the detection of phenol compounds and antibiotics in aquariums
Source: Sci Rep. 2023 Aug 8;13:12863. doi: 10.1038/s41598-023-39490-y (PMC10409781; doi:10.1038/s41598-023-39490-y)
Supplement: Supplementary file 3 — Supplementary Information 3. [file 41598_2023_39490_MOESM3_ESM.zip › cd#17.sp]

PE FL                   SPECTRUM    ASCII       PEDS        1.60        
  -1
CD#17.SP
10/08/27
04:13:16.00
10/08/27
04:13:57.00


600.000000
1


LS55
330.00
10.00
20.00
SCAN
1
20
100
100
0
500
0
1
0
1
7
ON
600 330 
1 0 0
#HDR
-1
-1
#GR
NM

0.00002384185791015625
0.0
350.000000
0.500000
501
8
126.080077
0.039994
#DATA
350.000000	0.170000   
350.500000	0.197542   
351.000000	0.219273   
351.500000	0.237484   
352.000000	0.246540   
352.500000	0.245130   
353.000000	0.237750   
353.500000	0.226998   
354.000000	0.212912   
354.500000	0.198951   
355.000000	0.182276   
355.500000	0.161179   
356.000000	0.135795   
356.500000	0.109677   
357.000000	0.083759   
357.500000	0.059611   
358.000000	0.045281   
358.500000	0.039994   
359.000000	0.041710   
359.500000	0.052014   
360.000000	0.066628   
360.500000	0.080297   
361.000000	0.098457   
361.500000	0.112535   
362.000000	0.121593   
362.500000	0.131945   
363.000000	0.143027   
363.500000	0.151032   
364.000000	0.166025   
364.500000	0.182772   
365.000000	0.198990   
365.500000	0.218946   
366.000000	0.240370   
366.500000	0.259636   
367.000000	0.282453   
367.500000	0.306692   
368.000000	0.332118   
368.500000	0.361890   
369.000000	0.395139   
369.500000	0.429167   
370.000000	0.458260   
370.500000	0.482171   
371.000000	0.495236   
371.500000	0.502692   
372.000000	0.510930   
372.500000	0.518479   
373.000000	0.514963   
373.500000	0.511984   
374.000000	0.503476   
374.500000	0.494194   
375.000000	0.496739   
375.500000	0.503432   
376.000000	0.507908   
376.500000	0.524784   
377.000000	0.556485   
377.500000	0.598878   
378.000000	0.657033   
378.500000	0.733631   
379.000000	0.820730   
379.500000	0.914546   
380.000000	1.015881   
380.500000	1.123413   
381.000000	1.244069   
381.500000	1.382897   
382.000000	1.539319   
382.500000	1.699882   
383.000000	1.870747   
383.500000	2.040967   
384.000000	2.218527   
384.500000	2.412191   
385.000000	2.600564   
385.500000	2.770106   
386.000000	2.945914   
386.500000	3.136168   
387.000000	3.335175   
387.500000	3.536693   
388.000000	3.751431   
388.500000	3.968664   
389.000000	4.179710   
389.500000	4.384122   
390.000000	4.587165   
390.500000	4.795515   
391.000000	5.002158   
391.500000	5.229524   
392.000000	5.475033   
392.500000	5.751462   
393.000000	6.042991   
393.500000	6.368322   
394.000000	6.727778   
394.500000	7.102215   
395.000000	7.488517   
395.500000	7.890067   
396.000000	8.320580   
396.500000	8.789094   
397.000000	9.282681   
397.500000	9.801642   
398.000000	10.335801  
398.500000	10.888778  
399.000000	11.459275  
399.500000	12.052396  
400.000000	12.670929  
400.500000	13.280506  
401.000000	13.910537  
401.500000	14.568211  
402.000000	15.253955  
402.500000	15.956659  
403.000000	16.691722  
403.500000	17.463830  
404.000000	18.257345  
404.500000	19.071744  
405.000000	19.909302  
405.500000	20.780155  
406.000000	21.698113  
406.500000	22.653226  
407.000000	23.614808  
407.500000	24.596174  
408.000000	25.611200  
408.500000	26.658263  
409.000000	27.731543  
409.500000	28.833705  
410.000000	29.937108  
410.500000	31.066260  
411.000000	32.217958  
411.500000	33.378718  
412.000000	34.549531  
412.500000	35.718099  
413.000000	36.893522  
413.500000	38.066655  
414.000000	39.246725  
414.500000	40.431307  
415.000000	41.617877  
415.500000	42.790916  
416.000000	43.967976  
416.500000	45.140601  
417.000000	46.297657  
417.500000	47.457073  
418.000000	48.641043  
418.500000	49.850603  
419.000000	51.078904  
419.500000	52.337928  
420.000000	53.649898  
420.500000	54.986342  
421.000000	56.324319  
421.500000	57.693287  
422.000000	59.044886  
422.500000	60.392711  
423.000000	61.721468  
423.500000	63.056825  
424.000000	64.405322  
424.500000	65.775430  
425.000000	67.106962  
425.500000	68.444733  
426.000000	69.768177  
426.500000	71.056185  
427.000000	72.316904  
427.500000	73.595151  
428.000000	74.872671  
428.500000	76.101599  
429.000000	77.319891  
429.500000	78.598604  
430.000000	79.894758  
430.500000	81.157839  
431.000000	82.434519  
431.500000	83.699909  
432.000000	84.927977  
432.500000	86.058125  
433.000000	87.128258  
433.500000	88.189245  
434.000000	89.247172  
434.500000	90.238200  
435.000000	91.232750  
435.500000	92.213237  
436.000000	93.181963  
436.500000	94.150230  
437.000000	95.148484  
437.500000	96.133718  
438.000000	97.039932  
438.500000	97.905938  
439.000000	98.807935  
439.500000	99.735971  
440.000000	100.643754 
440.500000	101.574006 
441.000000	102.540310 
441.500000	103.520222 
442.000000	104.428030 
442.500000	105.270370 
443.000000	106.045672 
443.500000	106.724087 
444.000000	107.319880 
444.500000	107.903431 
445.000000	108.425438 
445.500000	108.942136 
446.000000	109.481772 
446.500000	110.072980 
447.000000	110.647950 
447.500000	111.178836 
448.000000	111.655253 
448.500000	112.133748 
449.000000	112.660527 
449.500000	113.186608 
450.000000	113.733378 
450.500000	114.339553 
451.000000	115.001921 
451.500000	115.682898 
452.000000	116.417604 
452.500000	117.157099 
453.000000	117.804074 
453.500000	118.408580 
454.000000	118.987252 
454.500000	119.496208 
455.000000	119.963998 
455.500000	120.426440 
456.000000	120.890835 
456.500000	121.306215 
457.000000	121.659318 
457.500000	121.923152 
458.000000	122.159720 
458.500000	122.383434 
459.000000	122.609819 
459.500000	122.822812 
460.000000	123.019376 
460.500000	123.198105 
461.000000	123.363855 
461.500000	123.610843 
462.000000	123.879157 
462.500000	124.087955 
463.000000	124.291079 
463.500000	124.504719 
464.000000	124.709289 
464.500000	124.872924 
465.000000	125.032508 
465.500000	125.220929 
466.000000	125.421501 
466.500000	125.602343 
467.000000	125.707548 
467.500000	125.772784 
468.000000	125.828223 
468.500000	125.923592 
469.000000	126.013558 
469.500000	126.057657 
470.000000	126.077373 
470.500000	126.061034 
471.000000	126.076236 
471.500000	126.080077 
472.000000	126.060331 
472.500000	126.024231 
473.000000	125.955359 
473.500000	125.868534 
474.000000	125.682000 
474.500000	125.432477 
475.000000	125.142061 
475.500000	124.867004 
476.000000	124.568012 
476.500000	124.248897 
477.000000	123.887588 
477.500000	123.492042 
478.000000	123.159264 
478.500000	122.870460 
479.000000	122.550717 
479.500000	122.285525 
480.000000	122.046746 
480.500000	121.842114 
481.000000	121.627131 
481.500000	121.440224 
482.000000	121.275528 
482.500000	121.086472 
483.000000	120.898022 
483.500000	120.666160 
484.000000	120.351711 
484.500000	119.943875 
485.000000	119.495884 
485.500000	119.005005 
486.000000	118.487313 
486.500000	117.874642 
487.000000	117.179010 
487.500000	116.490244 
488.000000	115.779122 
488.500000	114.983980 
489.000000	114.180060 
489.500000	113.354650 
490.000000	112.515601 
490.500000	111.664620 
491.000000	110.802796 
491.500000	109.960057 
492.000000	109.111190 
492.500000	108.293505 
493.000000	107.518798 
493.500000	106.725390 
494.000000	105.896803 
494.500000	105.058330 
495.000000	104.225305 
495.500000	103.404763 
496.000000	102.566165 
496.500000	101.681708 
497.000000	100.830419 
497.500000	99.994205  
498.000000	99.156008  
498.500000	98.304207  
499.000000	97.456239  
499.500000	96.603539  
500.000000	95.791507  
500.500000	94.960254  
501.000000	94.114429  
501.500000	93.244462  
502.000000	92.367107  
502.500000	91.520630  
503.000000	90.678126  
503.500000	89.820698  
504.000000	88.959282  
504.500000	88.122904  
505.000000	87.300224  
505.500000	86.492965  
506.000000	85.683755  
506.500000	84.915470  
507.000000	84.167259  
507.500000	83.461023  
508.000000	82.726781  
508.500000	81.950192  
509.000000	81.152095  
509.500000	80.410377  
510.000000	79.649608  
510.500000	78.859282  
511.000000	78.047841  
511.500000	77.212521  
512.000000	76.361157  
512.500000	75.542847  
513.000000	74.712977  
513.500000	73.860287  
514.000000	73.018727  
514.500000	72.189700  
515.000000	71.384173  
515.500000	70.590484  
516.000000	69.790854  
516.500000	68.989296  
517.000000	68.239463  
517.500000	67.502358  
518.000000	66.760662  
518.500000	66.004319  
519.000000	65.270763  
519.500000	64.550387  
520.000000	63.805570  
520.500000	63.049257  
521.000000	62.281099  
521.500000	61.464961  
522.000000	60.689237  
522.500000	59.913756  
523.000000	59.103833  
523.500000	58.283442  
524.000000	57.461803  
524.500000	56.636357  
525.000000	55.826445  
525.500000	55.012244  
526.000000	54.183416  
526.500000	53.385137  
527.000000	52.623368  
527.500000	51.894892  
528.000000	51.180271  
528.500000	50.473494  
529.000000	49.790248  
529.500000	49.099952  
530.000000	48.413945  
530.500000	47.750791  
531.000000	47.046265  
531.500000	46.370645  
532.000000	45.725344  
532.500000	45.075680  
533.000000	44.436233  
533.500000	43.818170  
534.000000	43.188379  
534.500000	42.555688  
535.000000	41.910533  
535.500000	41.251629  
536.000000	40.603039  
536.500000	39.949201  
537.000000	39.345760  
537.500000	38.774779  
538.000000	38.198569  
538.500000	37.664689  
539.000000	37.137673  
539.500000	36.619056  
540.000000	36.154179  
540.500000	35.653355  
541.000000	35.147288  
541.500000	34.651587  
542.000000	34.159982  
542.500000	33.677918  
543.000000	33.226967  
543.500000	32.760968  
544.000000	32.289401  
544.500000	31.804962  
545.000000	31.305488  
545.500000	30.810771  
546.000000	30.295323  
546.500000	29.787249  
547.000000	29.291370  
547.500000	28.793511  
548.000000	28.318798  
548.500000	27.846516  
549.000000	27.367015  
549.500000	26.939610  
550.000000	26.509383  
550.500000	26.060693  
551.000000	25.606598  
551.500000	25.165847  
552.000000	24.751919  
552.500000	24.381388  
553.000000	24.032008  
553.500000	23.723767  
554.000000	23.427733  
554.500000	23.138455  
555.000000	22.873646  
555.500000	22.609282  
556.000000	22.357137  
556.500000	22.118457  
557.000000	21.892755  
557.500000	21.690317  
558.000000	21.480030  
558.500000	21.235311  
559.000000	21.005885  
559.500000	20.764159  
560.000000	20.478279  
560.500000	20.160074  
561.000000	19.826188  
561.500000	19.482605  
562.000000	19.138443  
562.500000	18.782770  
563.000000	18.450252  
563.500000	18.118241  
564.000000	17.782661  
564.500000	17.449663  
565.000000	17.112831  
565.500000	16.776147  
566.000000	16.443909  
566.500000	16.145582  
567.000000	15.876157  
567.500000	15.636373  
568.000000	15.406574  
568.500000	15.197929  
569.000000	15.015308  
569.500000	14.833131  
570.000000	14.656659  
570.500000	14.488175  
571.000000	14.335605  
571.500000	14.196033  
572.000000	14.068648  
572.500000	13.968164  
573.000000	13.872343  
573.500000	13.776472  
574.000000	13.675933  
574.500000	13.570223  
575.000000	13.445893  
575.500000	13.293190  
576.000000	13.131188  
576.500000	12.957940  
577.000000	12.775758  
577.500000	12.584813  
578.000000	12.394586  
578.500000	12.198525  
579.000000	11.989251  
579.500000	11.774430  
580.000000	11.550603  
580.500000	11.321595  
581.000000	11.104502  
581.500000	10.897548  
582.000000	10.710135  
582.500000	10.549733  
583.000000	10.396884  
583.500000	10.273000  
584.000000	10.179412  
584.500000	10.098583  
585.000000	10.021355  
585.500000	9.948820   
586.000000	9.880201   
586.500000	9.820748   
587.000000	9.767835   
587.500000	9.734381   
588.000000	9.710569   
588.500000	9.671466   
589.000000	9.624926   
589.500000	9.559110   
590.000000	9.462992   
590.500000	9.362438   
591.000000	9.249622   
591.500000	9.125962   
592.000000	9.007332   
592.500000	8.864262   
593.000000	8.715498   
593.500000	8.565353   
594.000000	8.393094   
594.500000	8.203069   
595.000000	7.982978   
595.500000	7.750221   
596.000000	7.512807   
596.500000	7.277764   
597.000000	7.051471   
597.500000	6.833866   
598.000000	6.606640   
598.500000	6.363997   
599.000000	6.117040   
599.500000	5.843702   
600.000000	5.577000   
