# Supplementary material for: Pure and doped carbon quantum dots as fluorescent probes for the detection of phenol compounds and antibiotics in aquariums
Source: Sci Rep. 2023 Aug 8;13:12863. doi: 10.1038/s41598-023-39490-y (PMC10409781; doi:10.1038/s41598-023-39490-y)
Supplement: Supplementary file 3 — Supplementary Information 3. [file 41598_2023_39490_MOESM3_ESM.zip › cd#18.sp]

PE FL                   SPECTRUM    ASCII       PEDS        1.60        
  -1
CD#18.SP
10/08/27
04:15:03.00
10/08/27
04:15:44.00


600.000000
1


LS55
330.00
10.00
20.00
SCAN
1
20
100
100
0
500
0
1
0
1
7
ON
600 330 
1 0 0
#HDR
-1
-1
#GR
NM

0.00002384185791015625
0.0
350.000000
0.500000
501
8
287.284495
0.338000
#DATA
350.000000	0.338000   
350.500000	0.351526   
351.000000	0.361511   
351.500000	0.366535   
352.000000	0.376125   
352.500000	0.392544   
353.000000	0.406332   
353.500000	0.419474   
354.000000	0.431758   
354.500000	0.438340   
355.000000	0.435129   
355.500000	0.429976   
356.000000	0.426057   
356.500000	0.423984   
357.000000	0.426522   
357.500000	0.431863   
358.000000	0.435183   
358.500000	0.429142   
359.000000	0.425483   
359.500000	0.427456   
360.000000	0.434035   
360.500000	0.438601   
361.000000	0.438456   
361.500000	0.445288   
362.000000	0.451005   
362.500000	0.454819   
363.000000	0.463571   
363.500000	0.487009   
364.000000	0.513650   
364.500000	0.526607   
365.000000	0.534338   
365.500000	0.542463   
366.000000	0.559035   
366.500000	0.579935   
367.000000	0.600075   
367.500000	0.627005   
368.000000	0.647989   
368.500000	0.665571   
369.000000	0.690568   
369.500000	0.722202   
370.000000	0.758638   
370.500000	0.798905   
371.000000	0.849738   
371.500000	0.903747   
372.000000	0.969129   
372.500000	1.045188   
373.000000	1.140460   
373.500000	1.246383   
374.000000	1.357359   
374.500000	1.481384   
375.000000	1.613458   
375.500000	1.761659   
376.000000	1.915947   
376.500000	2.072932   
377.000000	2.239014   
377.500000	2.390404   
378.000000	2.545999   
378.500000	2.708683   
379.000000	2.872611   
379.500000	3.041150   
380.000000	3.208290   
380.500000	3.376815   
381.000000	3.550518   
381.500000	3.734634   
382.000000	3.926084   
382.500000	4.112202   
383.000000	4.307051   
383.500000	4.522334   
384.000000	4.765547   
384.500000	5.039087   
385.000000	5.357305   
385.500000	5.711677   
386.000000	6.088273   
386.500000	6.496743   
387.000000	6.933467   
387.500000	7.428895   
388.000000	7.976753   
388.500000	8.551522   
389.000000	9.193122   
389.500000	9.887990   
390.000000	10.608255  
390.500000	11.367010  
391.000000	12.183898  
391.500000	13.055768  
392.000000	13.940408  
392.500000	14.852079  
393.000000	15.806406  
393.500000	16.805344  
394.000000	17.870940  
394.500000	18.981367  
395.000000	20.138155  
395.500000	21.336541  
396.000000	22.565070  
396.500000	23.828083  
397.000000	25.179145  
397.500000	26.596707  
398.000000	28.039058  
398.500000	29.579093  
399.000000	31.191466  
399.500000	32.842833  
400.000000	34.550843  
400.500000	36.339224  
401.000000	38.226147  
401.500000	40.180759  
402.000000	42.205629  
402.500000	44.292013  
403.000000	46.457928  
403.500000	48.720162  
404.000000	51.041994  
404.500000	53.455716  
405.000000	55.940236  
405.500000	58.498647  
406.000000	61.109695  
406.500000	63.815999  
407.000000	66.579444  
407.500000	69.307204  
408.000000	72.049704  
408.500000	74.803285  
409.000000	77.555939  
409.500000	80.277813  
410.000000	83.011784  
410.500000	85.796247  
411.000000	88.631797  
411.500000	91.478983  
412.000000	94.286829  
412.500000	97.133860  
413.000000	99.995575  
413.500000	102.878577 
414.000000	105.820379 
414.500000	108.788461 
415.000000	111.853952 
415.500000	114.971025 
416.000000	118.217408 
416.500000	121.544041 
417.000000	124.885545 
417.500000	128.282638 
418.000000	131.677203 
418.500000	135.092327 
419.000000	138.509911 
419.500000	141.909792 
420.000000	145.358179 
420.500000	148.811404 
421.000000	152.243108 
421.500000	155.561150 
422.000000	158.873492 
422.500000	162.131006 
423.000000	165.328084 
423.500000	168.495313 
424.000000	171.574678 
424.500000	174.638372 
425.000000	177.653987 
425.500000	180.700185 
426.000000	183.744264 
426.500000	186.751379 
427.000000	189.749587 
427.500000	192.690098 
428.000000	195.610159 
428.500000	198.485220 
429.000000	201.326375 
429.500000	204.195951 
430.000000	206.986536 
430.500000	209.727742 
431.000000	212.376719 
431.500000	214.994255 
432.000000	217.576350 
432.500000	220.063422 
433.000000	222.550359 
433.500000	224.964311 
434.000000	227.304552 
434.500000	229.554089 
435.000000	231.791642 
435.500000	233.966848 
436.000000	236.100348 
436.500000	238.185957 
437.000000	240.209597 
437.500000	242.191294 
438.000000	244.135968 
438.500000	246.032796 
439.000000	247.948439 
439.500000	249.785220 
440.000000	251.555194 
440.500000	253.289365 
441.000000	255.010435 
441.500000	256.716930 
442.000000	258.303397 
442.500000	259.832828 
443.000000	261.322825 
443.500000	262.727986 
444.000000	264.102541 
444.500000	265.474742 
445.000000	266.804183 
445.500000	268.121370 
446.000000	269.380314 
446.500000	270.580802 
447.000000	271.733870 
447.500000	272.789522 
448.000000	273.722878 
448.500000	274.532778 
449.000000	275.251943 
449.500000	275.882533 
450.000000	276.494743 
450.500000	277.100244 
451.000000	277.681458 
451.500000	278.189405 
452.000000	278.660877 
452.500000	279.147322 
453.000000	279.648736 
453.500000	280.200234 
454.000000	280.812384 
454.500000	281.495328 
455.000000	282.231075 
455.500000	282.971860 
456.000000	283.695713 
456.500000	284.421221 
457.000000	285.128906 
457.500000	285.734853 
458.000000	286.206510 
458.500000	286.624814 
459.000000	286.943158 
459.500000	287.161832 
460.000000	287.278237 
460.500000	287.284495 
461.000000	287.125951 
461.500000	286.804948 
462.000000	286.368517 
462.500000	285.899226 
463.000000	285.424635 
463.500000	285.003466 
464.000000	284.662648 
464.500000	284.415150 
465.000000	284.235771 
465.500000	284.112627 
466.000000	284.058492 
466.500000	284.062767 
467.000000	284.092919 
467.500000	284.117655 
468.000000	284.221263 
468.500000	284.340975 
469.000000	284.450101 
469.500000	284.487697 
470.000000	284.470358 
470.500000	284.279095 
471.000000	283.960522 
471.500000	283.430946 
472.000000	282.738038 
472.500000	281.837519 
473.000000	280.872712 
473.500000	279.804800 
474.000000	278.701116 
474.500000	277.521540 
475.000000	276.292663 
475.500000	275.011931 
476.000000	273.643161 
476.500000	272.182657 
477.000000	270.670399 
477.500000	269.244248 
478.000000	267.877152 
478.500000	266.578822 
479.000000	265.347920 
479.500000	264.235797 
480.000000	263.164512 
480.500000	262.191253 
481.000000	261.221053 
481.500000	260.250022 
482.000000	259.189850 
482.500000	258.174131 
483.000000	257.110836 
483.500000	255.975795 
484.000000	254.803526 
484.500000	253.664286 
485.000000	252.534936 
485.500000	251.355146 
486.000000	250.102551 
486.500000	248.782128 
487.000000	247.418198 
487.500000	246.028538 
488.000000	244.584291 
488.500000	243.051489 
489.000000	241.447415 
489.500000	239.799677 
490.000000	238.156256 
490.500000	236.507763 
491.000000	234.810403 
491.500000	232.999410 
492.000000	231.119294 
492.500000	229.183071 
493.000000	227.102117 
493.500000	224.935189 
494.000000	222.743677 
494.500000	220.539940 
495.000000	218.357671 
495.500000	216.174677 
496.000000	214.017513 
496.500000	211.872406 
497.000000	209.800391 
497.500000	207.773308 
498.000000	205.761471 
498.500000	203.797825 
499.000000	201.905053 
499.500000	200.100813 
500.000000	198.389619 
500.500000	196.732706 
501.000000	195.121489 
501.500000	193.482177 
502.000000	191.876132 
502.500000	190.212089 
503.000000	188.490992 
503.500000	186.729433 
504.000000	184.938544 
504.500000	183.180291 
505.000000	181.377589 
505.500000	179.539883 
506.000000	177.703770 
506.500000	175.883037 
507.000000	174.061235 
507.500000	172.179904 
508.000000	170.283516 
508.500000	168.394516 
509.000000	166.492366 
509.500000	164.569459 
510.000000	162.585709 
510.500000	160.630309 
511.000000	158.594356 
511.500000	156.521685 
512.000000	154.408600 
512.500000	152.298420 
513.000000	150.157961 
513.500000	148.036899 
514.000000	146.005248 
514.500000	143.977937 
515.000000	141.917422 
515.500000	139.916567 
516.000000	137.978980 
516.500000	136.083556 
517.000000	134.232027 
517.500000	132.483295 
518.000000	130.819996 
518.500000	129.201933 
519.000000	127.575759 
519.500000	125.955107 
520.000000	124.413890 
520.500000	122.852399 
521.000000	121.271176 
521.500000	119.612405 
522.000000	117.990875 
522.500000	116.380449 
523.000000	114.798320 
523.500000	113.253626 
524.000000	111.723402 
524.500000	110.167425 
525.000000	108.623479 
525.500000	107.133841 
526.000000	105.673040 
526.500000	104.258782 
527.000000	102.910861 
527.500000	101.607582 
528.000000	100.299823 
528.500000	98.958851  
529.000000	97.647861  
529.500000	96.387789  
530.000000	95.137249  
530.500000	93.864002  
531.000000	92.480082  
531.500000	91.110645  
532.000000	89.780219  
532.500000	88.452895  
533.000000	87.112559  
533.500000	85.784074  
534.000000	84.478682  
534.500000	83.179535  
535.000000	81.937715  
535.500000	80.723008  
536.000000	79.542032  
536.500000	78.418537  
537.000000	77.322141  
537.500000	76.214274  
538.000000	75.078312  
538.500000	73.991187  
539.000000	72.920097  
539.500000	71.869308  
540.000000	70.810148  
540.500000	69.688100  
541.000000	68.546123  
541.500000	67.453411  
542.000000	66.359288  
542.500000	65.245674  
543.000000	64.130603  
543.500000	63.038483  
544.000000	61.985567  
544.500000	60.967926  
545.000000	59.985781  
545.500000	59.033984  
546.000000	58.133786  
546.500000	57.295502  
547.000000	56.469761  
547.500000	55.650290  
548.000000	54.867227  
548.500000	54.107113  
549.000000	53.354888  
549.500000	52.599709  
550.000000	51.834693  
550.500000	51.059038  
551.000000	50.320280  
551.500000	49.568172  
552.000000	48.815808  
552.500000	48.038137  
553.000000	47.262120  
553.500000	46.510401  
554.000000	45.768149  
554.500000	45.021350  
555.000000	44.287405  
555.500000	43.570734  
556.000000	42.887725  
556.500000	42.214932  
557.000000	41.553925  
557.500000	40.921017  
558.000000	40.322868  
558.500000	39.734101  
559.000000	39.147950  
559.500000	38.577699  
560.000000	38.022459  
560.500000	37.509667  
561.000000	37.001788  
561.500000	36.494496  
562.000000	35.973376  
562.500000	35.458087  
563.000000	34.967616  
563.500000	34.474877  
564.000000	33.958199  
564.500000	33.460757  
565.000000	32.969158  
565.500000	32.465610  
566.000000	31.943282  
566.500000	31.383792  
567.000000	30.830551  
567.500000	30.300971  
568.000000	29.772683  
568.500000	29.241934  
569.000000	28.728882  
569.500000	28.198125  
570.000000	27.678540  
570.500000	27.193147  
571.000000	26.734772  
571.500000	26.276275  
572.000000	25.834400  
572.500000	25.417968  
573.000000	25.022959  
573.500000	24.610487  
574.000000	24.236107  
574.500000	23.883617  
575.000000	23.542755  
575.500000	23.225197  
576.000000	22.879705  
576.500000	22.552641  
577.000000	22.249766  
577.500000	21.965995  
578.000000	21.685539  
578.500000	21.409644  
579.000000	21.106241  
579.500000	20.787187  
580.000000	20.493035  
580.500000	20.217700  
581.000000	19.937196  
581.500000	19.654062  
582.000000	19.386668  
582.500000	19.120964  
583.000000	18.825383  
583.500000	18.541020  
584.000000	18.246186  
584.500000	17.968991  
585.000000	17.711396  
585.500000	17.448258  
586.000000	17.188715  
586.500000	16.938008  
587.000000	16.698868  
587.500000	16.478291  
588.000000	16.247605  
588.500000	15.998475  
589.000000	15.729536  
589.500000	15.479017  
590.000000	15.255297  
590.500000	15.044482  
591.000000	14.858147  
591.500000	14.712231  
592.000000	14.590146  
592.500000	14.456059  
593.000000	14.326869  
593.500000	14.174883  
594.000000	14.023959  
594.500000	13.854974  
595.000000	13.680343  
595.500000	13.484535  
596.000000	13.255774  
596.500000	12.988821  
597.000000	12.705859  
597.500000	12.364640  
598.000000	11.991408  
598.500000	11.578696  
599.000000	11.141753  
599.500000	10.682675  
600.000000	10.189000  
