# Supplementary material for: Pure and doped carbon quantum dots as fluorescent probes for the detection of phenol compounds and antibiotics in aquariums
Source: Sci Rep. 2023 Aug 8;13:12863. doi: 10.1038/s41598-023-39490-y (PMC10409781; doi:10.1038/s41598-023-39490-y)
Supplement: Supplementary file 3 — Supplementary Information 3. [file 41598_2023_39490_MOESM3_ESM.zip › cd#19.sp]

PE FL                   SPECTRUM    ASCII       PEDS        1.60        
  -1
CD#19.SP
10/08/27
04:16:06.00
10/08/27
04:16:47.00


600.000000
1


LS55
330.00
10.00
20.00
SCAN
1
20
100
100
0
500
0
1
0
1
7
ON
600 330 
1 0 0
#HDR
-1
-1
#GR
NM

0.00002384185791015625
0.0
350.000000
0.500000
501
8
721.005079
1.535382
#DATA
350.000000	2.077000   
350.500000	1.968889   
351.000000	1.869392   
351.500000	1.784255   
352.000000	1.710061   
352.500000	1.645087   
353.000000	1.593890   
353.500000	1.563774   
354.000000	1.548195   
354.500000	1.535382   
355.000000	1.549322   
355.500000	1.575481   
356.000000	1.615015   
356.500000	1.668521   
357.000000	1.723493   
357.500000	1.789063   
358.000000	1.853842   
358.500000	1.912445   
359.000000	1.960172   
359.500000	1.998670   
360.000000	2.023583   
360.500000	2.044800   
361.000000	2.067253   
361.500000	2.077630   
362.000000	2.078591   
362.500000	2.075880   
363.000000	2.068491   
363.500000	2.056229   
364.000000	2.030307   
364.500000	2.020917   
365.000000	2.028142   
365.500000	2.045592   
366.000000	2.080801   
366.500000	2.124229   
367.000000	2.186222   
367.500000	2.263551   
368.000000	2.350532   
368.500000	2.439757   
369.000000	2.545256   
369.500000	2.657305   
370.000000	2.774294   
370.500000	2.907850   
371.000000	3.034475   
371.500000	3.157154   
372.000000	3.283789   
372.500000	3.410718   
373.000000	3.547028   
373.500000	3.690043   
374.000000	3.860440   
374.500000	4.056455   
375.000000	4.272621   
375.500000	4.528803   
376.000000	4.807865   
376.500000	5.115789   
377.000000	5.477829   
377.500000	5.886175   
378.000000	6.322195   
378.500000	6.807325   
379.000000	7.346442   
379.500000	7.937305   
380.000000	8.588166   
380.500000	9.287455   
381.000000	10.023126  
381.500000	10.803417  
382.000000	11.617526  
382.500000	12.496134  
383.000000	13.423554  
383.500000	14.439351  
384.000000	15.534286  
384.500000	16.674294  
385.000000	17.911466  
385.500000	19.239485  
386.000000	20.664230  
386.500000	22.173020  
387.000000	23.781340  
387.500000	25.468066  
388.000000	27.241303  
388.500000	29.159697  
389.000000	31.213921  
389.500000	33.414403  
390.000000	35.795575  
390.500000	38.316078  
391.000000	40.965155  
391.500000	43.732608  
392.000000	46.662539  
392.500000	49.730734  
393.000000	52.962670  
393.500000	56.358867  
394.000000	59.888800  
394.500000	63.586666  
395.000000	67.454976  
395.500000	71.533773  
396.000000	75.745266  
396.500000	80.146742  
397.000000	84.730840  
397.500000	89.437527  
398.000000	94.287360  
398.500000	99.294817  
399.000000	104.479914 
399.500000	109.915414 
400.000000	115.558165 
400.500000	121.375284 
401.000000	127.393863 
401.500000	133.632464 
402.000000	140.030662 
402.500000	146.598200 
403.000000	153.365693 
403.500000	160.276958 
404.000000	167.403163 
404.500000	174.695950 
405.000000	182.243978 
405.500000	189.901711 
406.000000	197.759157 
406.500000	205.796225 
407.000000	213.905052 
407.500000	222.061447 
408.000000	230.268551 
408.500000	238.515373 
409.000000	246.814787 
409.500000	255.152017 
410.000000	263.491632 
410.500000	271.880317 
411.000000	280.234440 
411.500000	288.581390 
412.000000	296.907787 
412.500000	305.250265 
413.000000	313.604175 
413.500000	322.024236 
414.000000	330.441327 
414.500000	338.978009 
415.000000	347.530671 
415.500000	356.273328 
416.000000	365.222713 
416.500000	374.301991 
417.000000	383.387480 
417.500000	392.521278 
418.000000	401.680520 
418.500000	410.883364 
419.000000	420.076607 
419.500000	429.155243 
420.000000	438.259307 
420.500000	447.317841 
421.000000	456.277029 
421.500000	465.121518 
422.000000	473.851835 
422.500000	482.428253 
423.000000	490.846034 
423.500000	498.999859 
424.000000	506.941721 
424.500000	514.616537 
425.000000	522.212719 
425.500000	529.851352 
426.000000	537.503763 
426.500000	545.034935 
427.000000	552.460561 
427.500000	559.726174 
428.000000	566.847758 
428.500000	573.838606 
429.000000	580.687325 
429.500000	587.471923 
430.000000	594.202076 
430.500000	600.827128 
431.000000	607.425939 
431.500000	613.974665 
432.000000	620.457980 
432.500000	626.846115 
433.000000	632.991546 
433.500000	638.886992 
434.000000	644.468380 
434.500000	649.737348 
435.000000	654.820997 
435.500000	659.771910 
436.000000	664.498670 
436.500000	669.061425 
437.000000	673.329844 
437.500000	677.290583 
438.000000	681.008367 
438.500000	684.536278 
439.000000	687.771534 
439.500000	690.761011 
440.000000	693.508919 
440.500000	696.119309 
441.000000	698.622937 
441.500000	700.999917 
442.000000	703.273278 
442.500000	705.392498 
443.000000	707.367346 
443.500000	709.244661 
444.000000	710.864040 
444.500000	712.298148 
445.000000	713.491769 
445.500000	714.522744 
446.000000	715.574613 
446.500000	716.499723 
447.000000	717.306728 
447.500000	718.064253 
448.000000	718.901021 
448.500000	719.611846 
449.000000	720.109055 
449.500000	720.483659 
450.000000	720.740979 
450.500000	720.922690 
451.000000	721.005079 
451.500000	720.997689 
452.000000	720.852173 
452.500000	720.561253 
453.000000	720.203843 
453.500000	719.722584 
454.000000	719.120090 
454.500000	718.319632 
455.000000	717.299770 
455.500000	716.197219 
456.000000	714.914286 
456.500000	713.570628 
457.000000	712.174309 
457.500000	710.864506 
458.000000	709.570363 
458.500000	708.152902 
459.000000	706.643155 
459.500000	705.055686 
460.000000	703.383983 
460.500000	701.656116 
461.000000	699.920851 
461.500000	698.175727 
462.000000	696.215606 
462.500000	694.034816 
463.000000	691.738061 
463.500000	689.347461 
464.000000	686.929760 
464.500000	684.475448 
465.000000	681.977792 
465.500000	679.327131 
466.000000	676.655940 
466.500000	673.919028 
467.000000	671.175407 
467.500000	668.508553 
468.000000	665.767037 
468.500000	662.922954 
469.000000	659.970822 
469.500000	656.874326 
470.000000	653.682908 
470.500000	650.557151 
471.000000	647.513298 
471.500000	644.349137 
472.000000	641.044508 
472.500000	637.637820 
473.000000	634.109395 
473.500000	630.574486 
474.000000	627.164742 
474.500000	623.807607 
475.000000	620.378597 
475.500000	616.950546 
476.000000	613.459726 
476.500000	610.004093 
477.000000	606.711542 
477.500000	603.461425 
478.000000	600.122802 
478.500000	596.689544 
479.000000	593.048922 
479.500000	589.240314 
480.000000	585.357924 
480.500000	581.486601 
481.000000	577.537128 
481.500000	573.589781 
482.000000	569.550544 
482.500000	565.381701 
483.000000	561.051584 
483.500000	556.756050 
484.000000	552.499881 
484.500000	548.063404 
485.000000	543.579062 
485.500000	539.076655 
486.000000	534.644939 
486.500000	530.283189 
487.000000	526.002589 
487.500000	521.742254 
488.000000	517.471161 
488.500000	513.171109 
489.000000	508.782610 
489.500000	504.353734 
490.000000	499.875530 
490.500000	495.377105 
491.000000	490.946625 
491.500000	486.476810 
492.000000	481.918831 
492.500000	477.282849 
493.000000	472.692084 
493.500000	468.201179 
494.000000	463.558565 
494.500000	458.850303 
495.000000	454.115603 
495.500000	449.410800 
496.000000	444.699443 
496.500000	440.018485 
497.000000	435.300391 
497.500000	430.583620 
498.000000	425.953030 
498.500000	421.249608 
499.000000	416.535871 
499.500000	411.859417 
500.000000	407.255981 
500.500000	402.693642 
501.000000	398.160230 
501.500000	393.575502 
502.000000	389.072534 
502.500000	384.688322 
503.000000	380.446748 
503.500000	376.160681 
504.000000	371.900374 
504.500000	367.749753 
505.000000	363.700087 
505.500000	359.741951 
506.000000	355.788205 
506.500000	351.810981 
507.000000	347.780672 
507.500000	343.800402 
508.000000	339.749307 
508.500000	335.678466 
509.000000	331.621776 
509.500000	327.624830 
510.000000	323.567190 
510.500000	319.479331 
511.000000	315.280350 
511.500000	311.054282 
512.000000	306.853735 
512.500000	302.682113 
513.000000	298.539423 
513.500000	294.415978 
514.000000	290.394206 
514.500000	286.439281 
515.000000	282.662535 
515.500000	278.985533 
516.000000	275.367674 
516.500000	271.778726 
517.000000	268.268907 
517.500000	264.782441 
518.000000	261.299595 
518.500000	257.863666 
519.000000	254.531346 
519.500000	251.208865 
520.000000	247.946224 
520.500000	244.696055 
521.000000	241.428734 
521.500000	238.172077 
522.000000	234.936691 
522.500000	231.792311 
523.000000	228.647004 
523.500000	225.528628 
524.000000	222.436404 
524.500000	219.464090 
525.000000	216.561529 
525.500000	213.676726 
526.000000	210.764321 
526.500000	207.859820 
527.000000	204.953954 
527.500000	202.029517 
528.000000	199.064053 
528.500000	196.110698 
529.000000	193.125524 
529.500000	190.228753 
530.000000	187.397563 
530.500000	184.556398 
531.000000	181.679794 
531.500000	178.837530 
532.000000	176.119235 
532.500000	173.446343 
533.000000	170.818694 
533.500000	168.195748 
534.000000	165.660807 
534.500000	163.201955 
535.000000	160.779074 
535.500000	158.377156 
536.000000	156.060367 
536.500000	153.806725 
537.000000	151.564066 
537.500000	149.330305 
538.000000	147.095695 
538.500000	144.821575 
539.000000	142.579617 
539.500000	140.379162 
540.000000	138.199790 
540.500000	135.996534 
541.000000	133.807806 
541.500000	131.673419 
542.000000	129.610667 
542.500000	127.597390 
543.000000	125.588937 
543.500000	123.644060 
544.000000	121.762680 
544.500000	119.899123 
545.000000	118.025230 
545.500000	116.186840 
546.000000	114.395187 
546.500000	112.630410 
547.000000	110.898910 
547.500000	109.205101 
548.000000	107.520016 
548.500000	105.873278 
549.000000	104.279860 
549.500000	102.745876 
550.000000	101.208570 
550.500000	99.640524  
551.000000	98.026549  
551.500000	96.432981  
552.000000	94.877507  
552.500000	93.306481  
553.000000	91.774036  
553.500000	90.288126  
554.000000	88.801289  
554.500000	87.273298  
555.000000	85.759184  
555.500000	84.276044  
556.000000	82.801729  
556.500000	81.332868  
557.000000	79.863493  
557.500000	78.413018  
558.000000	76.989593  
558.500000	75.616794  
559.000000	74.323272  
559.500000	73.081756  
560.000000	71.858928  
560.500000	70.635544  
561.000000	69.421321  
561.500000	68.240917  
562.000000	67.059356  
562.500000	65.922689  
563.000000	64.832086  
563.500000	63.759853  
564.000000	62.671407  
564.500000	61.605838  
565.000000	60.566473  
565.500000	59.546341  
566.000000	58.542103  
566.500000	57.519929  
567.000000	56.511091  
567.500000	55.521301  
568.000000	54.550874  
568.500000	53.639793  
569.000000	52.773385  
569.500000	51.918070  
570.000000	51.071111  
570.500000	50.239300  
571.000000	49.447832  
571.500000	48.672594  
572.000000	47.938135  
572.500000	47.230916  
573.000000	46.522364  
573.500000	45.816062  
574.000000	45.139383  
574.500000	44.489040  
575.000000	43.838102  
575.500000	43.197365  
576.000000	42.533845  
576.500000	41.892850  
577.000000	41.280924  
577.500000	40.666400  
578.000000	40.086077  
578.500000	39.534534  
579.000000	38.986126  
579.500000	38.438139  
580.000000	37.877062  
580.500000	37.315943  
581.000000	36.765815  
581.500000	36.235209  
582.000000	35.717823  
582.500000	35.191655  
583.000000	34.676240  
583.500000	34.178958  
584.000000	33.684416  
584.500000	33.180369  
585.000000	32.666407  
585.500000	32.106092  
586.000000	31.544476  
586.500000	31.002476  
587.000000	30.446137  
587.500000	29.905441  
588.000000	29.391580  
588.500000	28.894554  
589.000000	28.411990  
589.500000	27.928470  
590.000000	27.460385  
590.500000	27.013273  
591.000000	26.599770  
591.500000	26.219544  
592.000000	25.846211  
592.500000	25.501469  
593.000000	25.171727  
593.500000	24.863168  
594.000000	24.585417  
594.500000	24.332214  
595.000000	24.068203  
595.500000	23.795964  
596.000000	23.539882  
596.500000	23.272626  
597.000000	22.975406  
597.500000	22.671029  
598.000000	22.373155  
598.500000	22.083737  
599.000000	21.770003  
599.500000	21.459080  
600.000000	21.145999  
