# Supplementary material for: Pure and doped carbon quantum dots as fluorescent probes for the detection of phenol compounds and antibiotics in aquariums
Source: Sci Rep. 2023 Aug 8;13:12863. doi: 10.1038/s41598-023-39490-y (PMC10409781; doi:10.1038/s41598-023-39490-y)
Supplement: Supplementary file 3 — Supplementary Information 3. [file 41598_2023_39490_MOESM3_ESM.zip › cd#20.sp]

PE FL                   SPECTRUM    ASCII       PEDS        1.60        
  -1
CD#20.SP
10/08/27
04:17:07.00
10/08/27
04:17:48.00


600.000000
1


LS55
330.00
10.00
20.00
SCAN
1
20
100
100
0
500
0
1
0
1
7
ON
600 330 
1 0 0
#HDR
-1
-1
#GR
NM

0.00002384185791015625
0.0
350.000000
0.500000
501
8
280.992803
0.364124
#DATA
350.000000	0.759000   
350.500000	0.695279   
351.000000	0.629486   
351.500000	0.572220   
352.000000	0.517339   
352.500000	0.477461   
353.000000	0.446734   
353.500000	0.421364   
354.000000	0.411258   
354.500000	0.413635   
355.000000	0.422143   
355.500000	0.438605   
356.000000	0.456597   
356.500000	0.473226   
357.000000	0.495580   
357.500000	0.524689   
358.000000	0.548989   
358.500000	0.577182   
359.000000	0.600770   
359.500000	0.619202   
360.000000	0.628089   
360.500000	0.620559   
361.000000	0.600757   
361.500000	0.570127   
362.000000	0.538312   
362.500000	0.509936   
363.000000	0.475952   
363.500000	0.447428   
364.000000	0.424833   
364.500000	0.401644   
365.000000	0.383217   
365.500000	0.370492   
366.000000	0.364124   
366.500000	0.365754   
367.000000	0.386811   
367.500000	0.423141   
368.000000	0.474300   
368.500000	0.535126   
369.000000	0.604533   
369.500000	0.683071   
370.000000	0.767440   
370.500000	0.850228   
371.000000	0.932854   
371.500000	1.016426   
372.000000	1.102947   
372.500000	1.188208   
373.000000	1.284473   
373.500000	1.380802   
374.000000	1.468877   
374.500000	1.552473   
375.000000	1.633699   
375.500000	1.720876   
376.000000	1.806229   
376.500000	1.906496   
377.000000	2.022640   
377.500000	2.150596   
378.000000	2.289177   
378.500000	2.434757   
379.000000	2.584995   
379.500000	2.746930   
380.000000	2.917006   
380.500000	3.098295   
381.000000	3.296541   
381.500000	3.498550   
382.000000	3.713362   
382.500000	3.938564   
383.000000	4.177373   
383.500000	4.424081   
384.000000	4.682575   
384.500000	4.959288   
385.000000	5.263952   
385.500000	5.585656   
386.000000	5.941781   
386.500000	6.336332   
387.000000	6.769439   
387.500000	7.243405   
388.000000	7.763131   
388.500000	8.318683   
389.000000	8.910115   
389.500000	9.550480   
390.000000	10.239217  
390.500000	10.987027  
391.000000	11.780520  
391.500000	12.623472  
392.000000	13.485327  
392.500000	14.386463  
393.000000	15.305328  
393.500000	16.239927  
394.000000	17.212696  
394.500000	18.227618  
395.000000	19.250275  
395.500000	20.329788  
396.000000	21.462226  
396.500000	22.648476  
397.000000	23.895572  
397.500000	25.225111  
398.000000	26.642304  
398.500000	28.117041  
399.000000	29.672469  
399.500000	31.318420  
400.000000	33.080186  
400.500000	34.937008  
401.000000	36.882863  
401.500000	38.897020  
402.000000	41.024917  
402.500000	43.214959  
403.000000	45.432535  
403.500000	47.683363  
404.000000	49.992922  
404.500000	52.317196  
405.000000	54.699610  
405.500000	57.146546  
406.000000	59.621940  
406.500000	62.092264  
407.000000	64.581846  
407.500000	67.119268  
408.000000	69.666913  
408.500000	72.256369  
409.000000	74.883944  
409.500000	77.578423  
410.000000	80.311134  
410.500000	83.082160  
411.000000	85.898026  
411.500000	88.794226  
412.000000	91.766781  
412.500000	94.771508  
413.000000	97.796147  
413.500000	100.885651 
414.000000	103.967381 
414.500000	107.064871 
415.000000	110.191039 
415.500000	113.361222 
416.000000	116.522035 
416.500000	119.720082 
417.000000	122.970030 
417.500000	126.225939 
418.000000	129.486723 
418.500000	132.752908 
419.000000	136.000559 
419.500000	139.234268 
420.000000	142.424069 
420.500000	145.574652 
421.000000	148.717117 
421.500000	151.839367 
422.000000	154.929661 
422.500000	157.993379 
423.000000	161.035565 
423.500000	164.000946 
424.000000	166.956093 
424.500000	169.915493 
425.000000	172.892637 
425.500000	175.795664 
426.000000	178.692978 
426.500000	181.580835 
427.000000	184.509235 
427.500000	187.428114 
428.000000	190.359630 
428.500000	193.253612 
429.000000	196.132337 
429.500000	198.996142 
430.000000	201.817873 
430.500000	204.606716 
431.000000	207.332748 
431.500000	209.993601 
432.000000	212.643541 
432.500000	215.250807 
433.000000	217.729195 
433.500000	220.160219 
434.000000	222.558671 
434.500000	224.977841 
435.000000	227.315703 
435.500000	229.624788 
436.000000	231.861522 
436.500000	234.099125 
437.000000	236.254527 
437.500000	238.390943 
438.000000	240.487364 
438.500000	242.576873 
439.000000	244.641620 
439.500000	246.629548 
440.000000	248.592503 
440.500000	250.488721 
441.000000	252.253115 
441.500000	253.977338 
442.000000	255.588708 
442.500000	257.000904 
443.000000	258.224868 
443.500000	259.346805 
444.000000	260.423837 
444.500000	261.435658 
445.000000	262.387452 
445.500000	263.238753 
446.000000	264.075643 
446.500000	264.742346 
447.000000	265.314329 
447.500000	265.841797 
448.000000	266.396134 
448.500000	266.959381 
449.000000	267.558244 
449.500000	268.266656 
450.000000	269.049729 
450.500000	269.829005 
451.000000	270.648261 
451.500000	271.555818 
452.000000	272.477579 
452.500000	273.392575 
453.000000	274.243646 
453.500000	275.096970 
454.000000	275.957735 
454.500000	276.806943 
455.000000	277.627009 
455.500000	278.472601 
456.000000	279.169950 
456.500000	279.701819 
457.000000	280.041947 
457.500000	280.281648 
458.000000	280.396393 
458.500000	280.456618 
459.000000	280.525331 
459.500000	280.603323 
460.000000	280.636122 
460.500000	280.582288 
461.000000	280.579771 
461.500000	280.591665 
462.000000	280.634128 
462.500000	280.681762 
463.000000	280.724078 
463.500000	280.784909 
464.000000	280.883975 
464.500000	280.943448 
465.000000	280.992803 
465.500000	280.990339 
466.000000	280.903110 
466.500000	280.615928 
467.000000	280.177945 
467.500000	279.618377 
468.000000	278.984994 
468.500000	278.317182 
469.000000	277.646404 
469.500000	276.941389 
470.000000	276.074719 
470.500000	275.171837 
471.000000	274.273254 
471.500000	273.407184 
472.000000	272.600747 
472.500000	271.808605 
473.000000	271.017702 
473.500000	270.282670 
474.000000	269.538393 
474.500000	268.721220 
475.000000	267.881319 
475.500000	267.022555 
476.000000	266.022061 
476.500000	264.872395 
477.000000	263.685049 
477.500000	262.424761 
478.000000	261.094585 
478.500000	259.800090 
479.000000	258.476172 
479.500000	257.059396 
480.000000	255.577367 
480.500000	254.153596 
481.000000	252.732820 
481.500000	251.425563 
482.000000	250.127527 
482.500000	248.841185 
483.000000	247.618710 
483.500000	246.460445 
484.000000	245.304413 
484.500000	244.205277 
485.000000	243.136534 
485.500000	242.015010 
486.000000	240.809283 
486.500000	239.596760 
487.000000	238.267153 
487.500000	236.868037 
488.000000	235.487283 
488.500000	234.052982 
489.000000	232.573844 
489.500000	230.976207 
490.000000	229.375965 
490.500000	227.749863 
491.000000	226.132137 
491.500000	224.482572 
492.000000	222.798518 
492.500000	221.038444 
493.000000	219.234707 
493.500000	217.374370 
494.000000	215.543614 
494.500000	213.742733 
495.000000	211.934908 
495.500000	210.069259 
496.000000	208.250505 
496.500000	206.401577 
497.000000	204.501563 
497.500000	202.632080 
498.000000	200.744775 
498.500000	198.885360 
499.000000	196.983169 
499.500000	195.113140 
500.000000	193.278787 
500.500000	191.441890 
501.000000	189.622844 
501.500000	187.804489 
502.000000	185.955046 
502.500000	184.086964 
503.000000	182.198987 
503.500000	180.308002 
504.000000	178.424016 
504.500000	176.580561 
505.000000	174.717522 
505.500000	172.892979 
506.000000	171.059091 
506.500000	169.201528 
507.000000	167.365032 
507.500000	165.481383 
508.000000	163.609812 
508.500000	161.712195 
509.000000	159.801842 
509.500000	157.885058 
510.000000	155.939961 
510.500000	154.017098 
511.000000	152.123999 
511.500000	150.226687 
512.000000	148.399982 
512.500000	146.639799 
513.000000	144.881564 
513.500000	143.151885 
514.000000	141.528492 
514.500000	139.967020 
515.000000	138.464265 
515.500000	136.986557 
516.000000	135.522685 
516.500000	134.082362 
517.000000	132.615614 
517.500000	131.125314 
518.000000	129.599517 
518.500000	128.032046 
519.000000	126.386059 
519.500000	124.677959 
520.000000	122.933302 
520.500000	121.145824 
521.000000	119.291810 
521.500000	117.444915 
522.000000	115.609887 
522.500000	113.724816 
523.000000	111.808152 
523.500000	109.973045 
524.000000	108.238069 
524.500000	106.598722 
525.000000	105.018020 
525.500000	103.503539 
526.000000	102.043143 
526.500000	100.631769 
527.000000	99.278613  
527.500000	97.961220  
528.000000	96.681092  
528.500000	95.357761  
529.000000	94.033786  
529.500000	92.707053  
530.000000	91.351793  
530.500000	90.027768  
531.000000	88.734862  
531.500000	87.423297  
532.000000	86.057754  
532.500000	84.664263  
533.000000	83.286498  
533.500000	81.954548  
534.000000	80.675330  
534.500000	79.456786  
535.000000	78.273217  
535.500000	77.119907  
536.000000	76.022081  
536.500000	75.004427  
537.000000	74.010352  
537.500000	73.049775  
538.000000	72.074047  
538.500000	71.116831  
539.000000	70.194521  
539.500000	69.265345  
540.000000	68.395622  
540.500000	67.540206  
541.000000	66.683303  
541.500000	65.804356  
542.000000	64.886289  
542.500000	63.962092  
543.000000	63.041588  
543.500000	62.100534  
544.000000	61.141244  
544.500000	60.135477  
545.000000	59.131211  
545.500000	58.108225  
546.000000	57.122816  
546.500000	56.164030  
547.000000	55.230190  
547.500000	54.276877  
548.000000	53.335086  
548.500000	52.419252  
549.000000	51.527695  
549.500000	50.660935  
550.000000	49.825634  
550.500000	49.023265  
551.000000	48.254168  
551.500000	47.491222  
552.000000	46.755670  
552.500000	46.079923  
553.000000	45.416973  
553.500000	44.732153  
554.000000	44.014153  
554.500000	43.325998  
555.000000	42.649351  
555.500000	42.014861  
556.000000	41.425865  
556.500000	40.888086  
557.000000	40.356566  
557.500000	39.819034  
558.000000	39.280321  
558.500000	38.765032  
559.000000	38.244923  
559.500000	37.730024  
560.000000	37.228712  
560.500000	36.739364  
561.000000	36.235319  
561.500000	35.736891  
562.000000	35.260164  
562.500000	34.789870  
563.000000	34.286608  
563.500000	33.734003  
564.000000	33.150780  
564.500000	32.556878  
565.000000	31.975654  
565.500000	31.400560  
566.000000	30.862281  
566.500000	30.350459  
567.000000	29.854717  
567.500000	29.362780  
568.000000	28.865451  
568.500000	28.378261  
569.000000	27.896080  
569.500000	27.421349  
570.000000	26.964661  
570.500000	26.529679  
571.000000	26.111512  
571.500000	25.728427  
572.000000	25.386446  
572.500000	25.044206  
573.000000	24.691587  
573.500000	24.321250  
574.000000	23.960705  
574.500000	23.643215  
575.000000	23.320715  
575.500000	23.005066  
576.000000	22.715972  
576.500000	22.459170  
577.000000	22.198944  
577.500000	21.921392  
578.000000	21.661867  
578.500000	21.401438  
579.000000	21.108405  
579.500000	20.797379  
580.000000	20.479659  
580.500000	20.152928  
581.000000	19.814693  
581.500000	19.500577  
582.000000	19.196117  
582.500000	18.886986  
583.000000	18.577038  
583.500000	18.257054  
584.000000	17.968653  
584.500000	17.684056  
585.000000	17.388657  
585.500000	17.111580  
586.000000	16.866894  
586.500000	16.626712  
587.000000	16.398079  
587.500000	16.192238  
588.000000	16.025201  
588.500000	15.865119  
589.000000	15.693634  
589.500000	15.526228  
590.000000	15.351894  
590.500000	15.160519  
591.000000	14.968312  
591.500000	14.767230  
592.000000	14.550227  
592.500000	14.335686  
593.000000	14.098823  
593.500000	13.861928  
594.000000	13.633595  
594.500000	13.406897  
595.000000	13.200879  
595.500000	13.010538  
596.000000	12.821698  
596.500000	12.631287  
597.000000	12.454121  
597.500000	12.297303  
598.000000	12.164317  
598.500000	12.052883  
599.000000	11.951326  
599.500000	11.861304  
600.000000	11.762000  
