# Supplementary material for: Pure and doped carbon quantum dots as fluorescent probes for the detection of phenol compounds and antibiotics in aquariums
Source: Sci Rep. 2023 Aug 8;13:12863. doi: 10.1038/s41598-023-39490-y (PMC10409781; doi:10.1038/s41598-023-39490-y)
Supplement: Supplementary file 3 — Supplementary Information 3. [file 41598_2023_39490_MOESM3_ESM.zip › cd#21.sp]

PE FL                   SPECTRUM    ASCII       PEDS        1.60        
  -1
CD#21.SP
10/08/27
04:18:42.00
10/08/27
04:19:23.00


600.000000
1


LS55
330.00
10.00
20.00
SCAN
1
20
100
100
0
500
0
1
0
1
7
ON
600 330 
1 0 0
#HDR
-1
-1
#GR
NM

0.00002384185791015625
0.0
350.000000
0.500000
501
8
251.471113
-0.423999
#DATA
350.000000	-0.423999  
350.500000	-0.323504  
351.000000	-0.237012  
351.500000	-0.157135  
352.000000	-0.077732  
352.500000	-0.005288  
353.000000	0.064683   
353.500000	0.133155   
354.000000	0.197222   
354.500000	0.260382   
355.000000	0.316195   
355.500000	0.367416   
356.000000	0.409602   
356.500000	0.443240   
357.000000	0.470918   
357.500000	0.490013   
358.000000	0.510043   
358.500000	0.527024   
359.000000	0.547730   
359.500000	0.575690   
360.000000	0.598102   
360.500000	0.605020   
361.000000	0.605344   
361.500000	0.598597   
362.000000	0.582448   
362.500000	0.565869   
363.000000	0.555439   
363.500000	0.548220   
364.000000	0.544467   
364.500000	0.543394   
365.000000	0.545076   
365.500000	0.547636   
366.000000	0.546521   
366.500000	0.548611   
367.000000	0.547648   
367.500000	0.553436   
368.000000	0.560890   
368.500000	0.576169   
369.000000	0.602601   
369.500000	0.625309   
370.000000	0.639447   
370.500000	0.659539   
371.000000	0.677566   
371.500000	0.693589   
372.000000	0.723450   
372.500000	0.768701   
373.000000	0.820730   
373.500000	0.882928   
374.000000	0.955277   
374.500000	1.038861   
375.000000	1.135043   
375.500000	1.239364   
376.000000	1.360290   
376.500000	1.491720   
377.000000	1.641353   
377.500000	1.801835   
378.000000	1.981914   
378.500000	2.181362   
379.000000	2.379262   
379.500000	2.573717   
380.000000	2.764748   
380.500000	2.949414   
381.000000	3.125008   
381.500000	3.312577   
382.000000	3.508044   
382.500000	3.697867   
383.000000	3.877496   
383.500000	4.059042   
384.000000	4.250964   
384.500000	4.463175   
385.000000	4.702180   
385.500000	4.976690   
386.000000	5.300082   
386.500000	5.676802   
387.000000	6.089872   
387.500000	6.558430   
388.000000	7.095596   
388.500000	7.660440   
389.000000	8.262748   
389.500000	8.911402   
390.000000	9.593531   
390.500000	10.288138  
391.000000	11.010228  
391.500000	11.772058  
392.000000	12.560101  
392.500000	13.355259  
393.000000	14.161304  
393.500000	14.978290  
394.000000	15.824550  
394.500000	16.704309  
395.000000	17.615923  
395.500000	18.585831  
396.000000	19.613787  
396.500000	20.682996  
397.000000	21.824672  
397.500000	23.054786  
398.000000	24.346612  
398.500000	25.735566  
399.000000	27.203252  
399.500000	28.749728  
400.000000	30.332803  
400.500000	31.971245  
401.000000	33.682420  
401.500000	35.471815  
402.000000	37.303211  
402.500000	39.160696  
403.000000	41.050296  
403.500000	42.985588  
404.000000	44.958560  
404.500000	46.973591  
405.000000	49.038993  
405.500000	51.152148  
406.000000	53.290956  
406.500000	55.462857  
407.000000	57.656099  
407.500000	59.877716  
408.000000	62.210158  
408.500000	64.612156  
409.000000	67.064048  
409.500000	69.519785  
410.000000	71.995474  
410.500000	74.515300  
411.000000	77.109977  
411.500000	79.756956  
412.000000	82.449868  
412.500000	85.186815  
413.000000	87.986390  
413.500000	90.845268  
414.000000	93.798175  
414.500000	96.816860  
415.000000	99.888024  
415.500000	102.979353 
416.000000	106.072239 
416.500000	109.105655 
417.000000	112.148527 
417.500000	115.307815 
418.000000	118.487378 
418.500000	121.608229 
419.000000	124.644675 
419.500000	127.550006 
420.000000	130.378426 
420.500000	133.173714 
421.000000	135.905377 
421.500000	138.599987 
422.000000	141.237668 
422.500000	143.862483 
423.000000	146.430698 
423.500000	149.013966 
424.000000	151.595963 
424.500000	154.177000 
425.000000	156.805448 
425.500000	159.447548 
426.000000	162.050246 
426.500000	164.658014 
427.000000	167.392509 
427.500000	170.197224 
428.000000	172.973665 
428.500000	175.712626 
429.000000	178.330418 
429.500000	180.909805 
430.000000	183.465280 
430.500000	185.959468 
431.000000	188.397171 
431.500000	190.743185 
432.000000	193.038573 
432.500000	195.228494 
433.000000	197.370759 
433.500000	199.428447 
434.000000	201.384867 
434.500000	203.279790 
435.000000	205.099431 
435.500000	206.868928 
436.000000	208.586650 
436.500000	210.354592 
437.000000	212.156852 
437.500000	213.892306 
438.000000	215.589292 
438.500000	217.189918 
439.000000	218.765817 
439.500000	220.343031 
440.000000	221.913631 
440.500000	223.439888 
441.000000	224.895695 
441.500000	226.364099 
442.000000	227.825435 
442.500000	229.318160 
443.000000	230.778858 
443.500000	232.193002 
444.000000	233.551587 
444.500000	234.854573 
445.000000	236.101879 
445.500000	237.278498 
446.000000	238.405086 
446.500000	239.511616 
447.000000	240.541541 
447.500000	241.458333 
448.000000	242.287388 
448.500000	243.037137 
449.000000	243.692548 
449.500000	244.286776 
450.000000	244.756318 
450.500000	245.087000 
451.000000	245.333445 
451.500000	245.535294 
452.000000	245.782573 
452.500000	246.023568 
453.000000	246.301336 
453.500000	246.577507 
454.000000	246.838090 
454.500000	247.046015 
455.000000	247.249352 
455.500000	247.423338 
456.000000	247.638063 
456.500000	247.868405 
457.000000	248.119871 
457.500000	248.437141 
458.000000	248.801119 
458.500000	249.142046 
459.000000	249.500842 
459.500000	249.785331 
460.000000	250.042383 
460.500000	250.272299 
461.000000	250.473153 
461.500000	250.691552 
462.000000	250.883611 
462.500000	251.100288 
463.000000	251.282464 
463.500000	251.411084 
464.000000	251.463184 
464.500000	251.471113 
465.000000	251.370522 
465.500000	251.197836 
466.000000	250.950667 
466.500000	250.607721 
467.000000	250.235798 
467.500000	249.885867 
468.000000	249.444051 
468.500000	248.951190 
469.000000	248.341694 
469.500000	247.728014 
470.000000	247.118551 
470.500000	246.473648 
471.000000	245.834986 
471.500000	245.190499 
472.000000	244.583793 
472.500000	243.976806 
473.000000	243.353451 
473.500000	242.752622 
474.000000	242.158894 
474.500000	241.555344 
475.000000	240.918779 
475.500000	240.244829 
476.000000	239.548739 
476.500000	238.818690 
477.000000	238.088919 
477.500000	237.285440 
478.000000	236.497803 
478.500000	235.651449 
479.000000	234.799400 
479.500000	233.948310 
480.000000	233.078497 
480.500000	232.214678 
481.000000	231.314248 
481.500000	230.368577 
482.000000	229.378036 
482.500000	228.363258 
483.000000	227.331108 
483.500000	226.262323 
484.000000	225.156906 
484.500000	223.953743 
485.000000	222.744859 
485.500000	221.476493 
486.000000	220.107359 
486.500000	218.615832 
487.000000	216.997192 
487.500000	215.358920 
488.000000	213.694582 
488.500000	211.985292 
489.000000	210.231015 
489.500000	208.483349 
490.000000	206.771444 
490.500000	205.093328 
491.000000	203.355036 
491.500000	201.613728 
492.000000	199.904379 
492.500000	198.180125 
493.000000	196.459306 
493.500000	194.797513 
494.000000	193.125480 
494.500000	191.554950 
495.000000	190.058072 
495.500000	188.595344 
496.000000	187.115486 
496.500000	185.578757 
497.000000	184.074537 
497.500000	182.603125 
498.000000	181.162496 
498.500000	179.648030 
499.000000	178.165127 
499.500000	176.716668 
500.000000	175.328308 
500.500000	173.937815 
501.000000	172.549675 
501.500000	171.152321 
502.000000	169.660242 
502.500000	168.058697 
503.000000	166.457390 
503.500000	164.797525 
504.000000	163.153060 
504.500000	161.490849 
505.000000	159.813979 
505.500000	158.157612 
506.000000	156.482507 
506.500000	154.782132 
507.000000	153.064465 
507.500000	151.360176 
508.000000	149.606413 
508.500000	147.871491 
509.000000	146.130027 
509.500000	144.406522 
510.000000	142.754646 
510.500000	141.173740 
511.000000	139.619158 
511.500000	138.047065 
512.000000	136.401700 
512.500000	134.799270 
513.000000	133.178084 
513.500000	131.552363 
514.000000	129.883160 
514.500000	128.217072 
515.000000	126.637397 
515.500000	125.103420 
516.000000	123.635899 
516.500000	122.170408 
517.000000	120.723993 
517.500000	119.305016 
518.000000	117.914019 
518.500000	116.532846 
519.000000	115.104400 
519.500000	113.725002 
520.000000	112.409479 
520.500000	111.073366 
521.000000	109.753537 
521.500000	108.390527 
522.000000	107.011292 
522.500000	105.576698 
523.000000	104.109672 
523.500000	102.602687 
524.000000	101.088227 
524.500000	99.583761  
525.000000	98.094466  
525.500000	96.682540  
526.000000	95.269903  
526.500000	93.841933  
527.000000	92.449161  
527.500000	91.092170  
528.000000	89.752842  
528.500000	88.386748  
529.000000	87.086338  
529.500000	85.880558  
530.000000	84.677407  
530.500000	83.537151  
531.000000	82.445742  
531.500000	81.388979  
532.000000	80.333787  
532.500000	79.274413  
533.000000	78.236474  
533.500000	77.237374  
534.000000	76.238866  
534.500000	75.240958  
535.000000	74.300977  
535.500000	73.378286  
536.000000	72.445761  
536.500000	71.497827  
537.000000	70.547324  
537.500000	69.574257  
538.000000	68.553644  
538.500000	67.557591  
539.000000	66.587727  
539.500000	65.604142  
540.000000	64.652101  
540.500000	63.698103  
541.000000	62.730870  
541.500000	61.754808  
542.000000	60.737243  
542.500000	59.757382  
543.000000	58.819575  
543.500000	57.895495  
544.000000	57.007600  
544.500000	56.152117  
545.000000	55.332503  
545.500000	54.533493  
546.000000	53.733030  
546.500000	52.950245  
547.000000	52.170063  
547.500000	51.382511  
548.000000	50.628133  
548.500000	49.882435  
549.000000	49.148658  
549.500000	48.443071  
550.000000	47.733906  
550.500000	47.028628  
551.000000	46.326582  
551.500000	45.622742  
552.000000	44.943659  
552.500000	44.273778  
553.000000	43.603903  
553.500000	42.958451  
554.000000	42.314853  
554.500000	41.697197  
555.000000	41.090928  
555.500000	40.495446  
556.000000	39.897857  
556.500000	39.294802  
557.000000	38.691826  
557.500000	38.110726  
558.000000	37.517905  
558.500000	36.927099  
559.000000	36.359898  
559.500000	35.816901  
560.000000	35.288180  
560.500000	34.752420  
561.000000	34.225835  
561.500000	33.726179  
562.000000	33.242878  
562.500000	32.764672  
563.000000	32.300083  
563.500000	31.820035  
564.000000	31.346001  
564.500000	30.889931  
565.000000	30.466102  
565.500000	30.051552  
566.000000	29.631825  
566.500000	29.220458  
567.000000	28.821644  
567.500000	28.416258  
568.000000	28.004631  
568.500000	27.581527  
569.000000	27.161833  
569.500000	26.757728  
570.000000	26.336305  
570.500000	25.927267  
571.000000	25.531316  
571.500000	25.152335  
572.000000	24.779592  
572.500000	24.390012  
573.000000	23.969996  
573.500000	23.533429  
574.000000	23.092915  
574.500000	22.663625  
575.000000	22.238999  
575.500000	21.819469  
576.000000	21.398692  
576.500000	20.983858  
577.000000	20.577488  
577.500000	20.180777  
578.000000	19.787450  
578.500000	19.414603  
579.000000	19.057014  
579.500000	18.710267  
580.000000	18.394460  
580.500000	18.098248  
581.000000	17.824762  
581.500000	17.587653  
582.000000	17.349100  
582.500000	17.109543  
583.000000	16.878011  
583.500000	16.648789  
584.000000	16.429476  
584.500000	16.225014  
585.000000	16.042730  
585.500000	15.868630  
586.000000	15.696329  
586.500000	15.539412  
587.000000	15.397144  
587.500000	15.253356  
588.000000	15.117484  
588.500000	14.975641  
589.000000	14.841922  
589.500000	14.728811  
590.000000	14.617644  
590.500000	14.503012  
591.000000	14.400646  
591.500000	14.277360  
592.000000	14.136160  
592.500000	13.979841  
593.000000	13.804773  
593.500000	13.625018  
594.000000	13.431389  
594.500000	13.238575  
595.000000	13.024182  
595.500000	12.790745  
596.000000	12.561619  
596.500000	12.334326  
597.000000	12.090498  
597.500000	11.845295  
598.000000	11.581385  
598.500000	11.328055  
599.000000	11.088868  
599.500000	10.855962  
600.000000	10.627000  
