# Supplementary material for: Pure and doped carbon quantum dots as fluorescent probes for the detection of phenol compounds and antibiotics in aquariums
Source: Sci Rep. 2023 Aug 8;13:12863. doi: 10.1038/s41598-023-39490-y (PMC10409781; doi:10.1038/s41598-023-39490-y)
Supplement: Supplementary file 3 — Supplementary Information 3. [file 41598_2023_39490_MOESM3_ESM.zip › cd#22.sp]

PE FL                   SPECTRUM    ASCII       PEDS        1.60        
  -1
CD#22.SP
10/08/27
04:19:53.00
10/08/27
04:20:25.00


524.500000
1


LS55
330.00
10.00
20.00
SCAN
1
20
100
100
0
500
0
1
0
1
7
ON
600 330 
1 0 0
#HDR
-1
-1
#GR
NM

0.00002384185791015625
0.0
350.000000
0.500000
350
8
701.354272
1.468999
#DATA
350.000000	1.468999   
350.500000	1.552751   
351.000000	1.621110   
351.500000	1.671350   
352.000000	1.719085   
352.500000	1.770701   
353.000000	1.813984   
353.500000	1.848983   
354.000000	1.878514   
354.500000	1.910816   
355.000000	1.944186   
355.500000	1.973423   
356.000000	1.990511   
356.500000	1.999747   
357.000000	2.007035   
357.500000	2.005564   
358.000000	1.990694   
358.500000	1.969384   
359.000000	1.961943   
359.500000	1.971531   
360.000000	1.993236   
360.500000	2.013008   
361.000000	2.024181   
361.500000	2.029136   
362.000000	2.038546   
362.500000	2.041687   
363.000000	2.045520   
363.500000	2.056766   
364.000000	2.081312   
364.500000	2.117427   
365.000000	2.160844   
365.500000	2.211781   
366.000000	2.275874   
366.500000	2.350453   
367.000000	2.427034   
367.500000	2.500465   
368.000000	2.577479   
368.500000	2.664219   
369.000000	2.768571   
369.500000	2.885641   
370.000000	3.003259   
370.500000	3.127386   
371.000000	3.249155   
371.500000	3.371336   
372.000000	3.480931   
372.500000	3.591921   
373.000000	3.702712   
373.500000	3.825263   
374.000000	3.964680   
374.500000	4.116197   
375.000000	4.299141   
375.500000	4.525547   
376.000000	4.786867   
376.500000	5.073356   
377.000000	5.403057   
377.500000	5.777220   
378.000000	6.214129   
378.500000	6.723868   
379.000000	7.293230   
379.500000	7.924112   
380.000000	8.624669   
380.500000	9.395588   
381.000000	10.241149  
381.500000	11.128306  
382.000000	12.072811  
382.500000	13.061877  
383.000000	14.109457  
383.500000	15.234646  
384.000000	16.419515  
384.500000	17.675991  
385.000000	19.026349  
385.500000	20.427675  
386.000000	21.870903  
386.500000	23.422525  
387.000000	25.057809  
387.500000	26.784632  
388.000000	28.630441  
388.500000	30.591346  
389.000000	32.690832  
389.500000	34.909454  
390.000000	37.258456  
390.500000	39.761308  
391.000000	42.408163  
391.500000	45.213658  
392.000000	48.155173  
392.500000	51.245303  
393.000000	54.519356  
393.500000	57.986674  
394.000000	61.652746  
394.500000	65.481666  
395.000000	69.447076  
395.500000	73.526688  
396.000000	77.808347  
396.500000	82.251023  
397.000000	86.845139  
397.500000	91.600404  
398.000000	96.549205  
398.500000	101.689330 
399.000000	107.021024 
399.500000	112.547058 
400.000000	118.311833 
400.500000	124.300890 
401.000000	130.483279 
401.500000	136.857511 
402.000000	143.365050 
402.500000	150.039617 
403.000000	156.951320 
403.500000	164.093555 
404.000000	171.364114 
404.500000	178.807918 
405.000000	186.338611 
405.500000	194.019453 
406.000000	201.810548 
406.500000	209.712457 
407.000000	217.717805 
407.500000	225.893295 
408.000000	234.157239 
408.500000	242.470437 
409.000000	250.847162 
409.500000	259.290588 
410.000000	267.844605 
410.500000	276.405909 
411.000000	285.004546 
411.500000	293.590762 
412.000000	302.186868 
412.500000	310.918583 
413.000000	319.764799 
413.500000	328.618022 
414.000000	337.535639 
414.500000	346.473662 
415.000000	355.392435 
415.500000	364.324297 
416.000000	373.306950 
416.500000	382.318906 
417.000000	391.438723 
417.500000	400.611344 
418.000000	409.844759 
418.500000	419.138344 
419.000000	428.439731 
419.500000	437.695355 
420.000000	446.778988 
420.500000	455.756567 
421.000000	464.598402 
421.500000	473.325866 
422.000000	481.925347 
422.500000	490.443701 
423.000000	498.739827 
423.500000	506.874356 
424.000000	514.774238 
424.500000	522.346658 
425.000000	529.672796 
425.500000	536.808535 
426.000000	543.725085 
426.500000	550.492307 
427.000000	557.136886 
427.500000	563.778533 
428.000000	570.450621 
428.500000	577.083123 
429.000000	583.681158 
429.500000	590.081234 
430.000000	596.297575 
430.500000	602.358324 
431.000000	608.312263 
431.500000	614.173078 
432.000000	620.023880 
432.500000	625.751692 
433.000000	631.344180 
433.500000	636.722565 
434.000000	641.749270 
434.500000	646.528635 
435.000000	651.069723 
435.500000	655.282122 
436.000000	659.181459 
436.500000	662.782808 
437.000000	666.142475 
437.500000	669.262132 
438.000000	672.253213 
438.500000	675.074370 
439.000000	677.578360 
439.500000	679.843233 
440.000000	681.897390 
440.500000	683.783154 
441.000000	685.535386 
441.500000	687.288863 
442.000000	689.034538 
442.500000	690.751723 
443.000000	692.407291 
443.500000	693.850704 
444.000000	695.179746 
444.500000	696.454484 
445.000000	697.535217 
445.500000	698.519734 
446.000000	699.387368 
446.500000	700.035323 
447.000000	700.454221 
447.500000	700.831286 
448.000000	701.144825 
448.500000	701.314711 
449.000000	701.354272 
449.500000	701.231083 
450.000000	700.933776 
450.500000	700.610192 
451.000000	700.272680 
451.500000	700.066781 
452.000000	699.911715 
452.500000	699.840839 
453.000000	699.711731 
453.500000	699.535323 
454.000000	699.340594 
454.500000	698.962345 
455.000000	698.516091 
455.500000	697.929061 
456.000000	697.049239 
456.500000	695.878012 
457.000000	694.603862 
457.500000	693.068534 
458.000000	691.276200 
458.500000	689.222961 
459.000000	686.870746 
459.500000	684.274017 
460.000000	681.526719 
460.500000	678.570234 
461.000000	675.580182 
461.500000	672.622611 
462.000000	669.821445 
462.500000	667.154940 
463.000000	664.636724 
463.500000	662.299824 
464.000000	659.974134 
464.500000	657.784877 
465.000000	655.614551 
465.500000	653.362814 
466.000000	651.159897 
466.500000	648.997167 
467.000000	646.785530 
467.500000	644.563915 
468.000000	642.322009 
468.500000	639.912087 
469.000000	637.359270 
469.500000	634.716933 
470.000000	631.793040 
470.500000	628.605714 
471.000000	625.295406 
471.500000	622.003598 
472.000000	618.666705 
472.500000	615.283404 
473.000000	611.861617 
473.500000	608.307379 
474.000000	604.714388 
474.500000	601.016744 
475.000000	597.156468 
475.500000	593.265081 
476.000000	589.317931 
476.500000	585.312403 
477.000000	581.314948 
477.500000	577.365577 
478.000000	573.470157 
478.500000	569.623802 
479.000000	565.840034 
479.500000	562.037474 
480.000000	558.083833 
480.500000	554.155926 
481.000000	550.321154 
481.500000	546.426718 
482.000000	542.494834 
482.500000	538.521066 
483.000000	534.433043 
483.500000	530.372725 
484.000000	526.344861 
484.500000	522.269571 
485.000000	518.110292 
485.500000	513.810224 
486.000000	509.441210 
486.500000	505.032258 
487.000000	500.624062 
487.500000	496.266007 
488.000000	491.922188 
488.500000	487.589674 
489.000000	483.312588 
489.500000	478.943978 
490.000000	474.735666 
490.500000	470.667151 
491.000000	466.566087 
491.500000	462.386864 
492.000000	458.082569 
492.500000	453.663406 
493.000000	449.302414 
493.500000	444.992583 
494.000000	440.765482 
494.500000	436.502509 
495.000000	432.148700 
495.500000	427.778556 
496.000000	423.396020 
496.500000	418.995277 
497.000000	414.640892 
497.500000	410.281433 
498.000000	405.896276 
498.500000	401.563550 
499.000000	397.143770 
499.500000	392.805096 
500.000000	388.537899 
500.500000	384.273943 
501.000000	379.955791 
501.500000	375.530054 
502.000000	371.000572 
502.500000	366.437339 
503.000000	361.888947 
503.500000	357.403785 
504.000000	352.952114 
504.500000	348.472278 
505.000000	344.106028 
505.500000	339.812909 
506.000000	335.642244 
506.500000	331.524076 
507.000000	327.490505 
507.500000	323.556530 
508.000000	319.772245 
508.500000	315.983797 
509.000000	312.201972 
509.500000	308.517442 
510.000000	304.917373 
510.500000	301.380248 
511.000000	297.865669 
511.500000	294.384839 
512.000000	290.885266 
512.500000	287.342723 
513.000000	283.799794 
513.500000	280.298009 
514.000000	276.742413 
514.500000	273.228141 
515.000000	269.768478 
515.500000	266.340820 
516.000000	262.845553 
516.500000	259.362678 
517.000000	255.931332 
517.500000	252.597937 
518.000000	249.294974 
518.500000	245.991855 
519.000000	242.698546 
519.500000	239.419610 
520.000000	236.223856 
520.500000	233.121909 
521.000000	230.157440 
521.500000	227.230404 
522.000000	224.339737 
522.500000	221.509626 
523.000000	218.716435 
523.500000	215.908786 
524.000000	213.154990 
524.500000	210.516000 
