# Supplementary material for: Pure and doped carbon quantum dots as fluorescent probes for the detection of phenol compounds and antibiotics in aquariums
Source: Sci Rep. 2023 Aug 8;13:12863. doi: 10.1038/s41598-023-39490-y (PMC10409781; doi:10.1038/s41598-023-39490-y)
Supplement: Supplementary file 3 — Supplementary Information 3. [file 41598_2023_39490_MOESM3_ESM.zip › cd#23.sp]

PE FL                   SPECTRUM    ASCII       PEDS        1.60        
  -1
CD#23.SP
10/08/27
04:21:02.00
10/08/27
04:21:40.00


600.000000
1


LS55
330.00
10.00
20.00
SCAN
1
20
100
100
0
500
0
1
0
1
7
ON
537 330 
1 0 0
#HDR
-1
-1
#GR
NM

0.00002384185791015625
0.0
350.000000
0.500000
501
8
70.554340
2.780411
#DATA
350.000000	11.756000 
350.500000	10.760379 
351.000000	9.787441  
351.500000	8.846825  
352.000000	7.946685  
352.500000	7.109267  
353.000000	6.348076  
353.500000	5.671557  
354.000000	5.080983  
354.500000	4.583017  
355.000000	4.176751  
355.500000	3.838086  
356.000000	3.563868  
356.500000	3.353573  
357.000000	3.188479  
357.500000	3.059368  
358.000000	2.968789  
358.500000	2.921967  
359.000000	2.898469  
359.500000	2.896399  
360.000000	2.906129  
360.500000	2.928360  
361.000000	2.955553  
361.500000	2.984746  
362.000000	3.015517  
362.500000	3.043292  
363.000000	3.064563  
363.500000	3.075046  
364.000000	3.084714  
364.500000	3.092799  
365.000000	3.088530  
365.500000	3.074550  
366.000000	3.049138  
366.500000	3.010688  
367.000000	2.961269  
367.500000	2.905410  
368.000000	2.858612  
368.500000	2.813599  
369.000000	2.789767  
369.500000	2.783053  
370.000000	2.780411  
370.500000	2.789956  
371.000000	2.820560  
371.500000	2.868904  
372.000000	2.935792  
372.500000	3.007945  
373.000000	3.078282  
373.500000	3.155684  
374.000000	3.243697  
374.500000	3.338069  
375.000000	3.433955  
375.500000	3.525283  
376.000000	3.607155  
376.500000	3.677650  
377.000000	3.733302  
377.500000	3.783467  
378.000000	3.824005  
378.500000	3.872189  
379.000000	3.930334  
379.500000	3.983563  
380.000000	4.034440  
380.500000	4.088517  
381.000000	4.131242  
381.500000	4.174475  
382.000000	4.218368  
382.500000	4.259817  
383.000000	4.296993  
383.500000	4.337628  
384.000000	4.392309  
384.500000	4.459450  
385.000000	4.529523  
385.500000	4.613769  
386.000000	4.717284  
386.500000	4.821303  
387.000000	4.922713  
387.500000	5.039255  
388.000000	5.178397  
388.500000	5.349360  
389.000000	5.552698  
389.500000	5.780124  
390.000000	6.041531  
390.500000	6.319979  
391.000000	6.616143  
391.500000	6.923680  
392.000000	7.255380  
392.500000	7.597627  
393.000000	7.944627  
393.500000	8.318224  
394.000000	8.710926  
394.500000	9.102723  
395.000000	9.500191  
395.500000	9.921028  
396.000000	10.333003 
396.500000	10.724369 
397.000000	11.121365 
397.500000	11.518618 
398.000000	11.918079 
398.500000	12.338618 
399.000000	12.776867 
399.500000	13.250095 
400.000000	13.761366 
400.500000	14.289485 
401.000000	14.837028 
401.500000	15.424726 
402.000000	16.036492 
402.500000	16.668472 
403.000000	17.339435 
403.500000	18.045331 
404.000000	18.789415 
404.500000	19.547375 
405.000000	20.332203 
405.500000	21.126142 
406.000000	21.912381 
406.500000	22.708861 
407.000000	23.517098 
407.500000	24.336134 
408.000000	25.165055 
408.500000	25.980185 
409.000000	26.799436 
409.500000	27.636650 
410.000000	28.483270 
410.500000	29.328782 
411.000000	30.188511 
411.500000	31.012145 
412.000000	31.801146 
412.500000	32.580309 
413.000000	33.372571 
413.500000	34.193203 
414.000000	35.008421 
414.500000	35.836551 
415.000000	36.657549 
415.500000	37.464154 
416.000000	38.251348 
416.500000	39.053344 
417.000000	39.878965 
417.500000	40.714246 
418.000000	41.538811 
418.500000	42.363140 
419.000000	43.197752 
419.500000	44.067479 
420.000000	44.975875 
420.500000	45.902679 
421.000000	46.797413 
421.500000	47.633109 
422.000000	48.431392 
422.500000	49.212547 
423.000000	49.988426 
423.500000	50.743661 
424.000000	51.504651 
424.500000	52.251366 
425.000000	52.944608 
425.500000	53.572094 
426.000000	54.178451 
426.500000	54.783580 
427.000000	55.368300 
427.500000	55.914395 
428.000000	56.436813 
428.500000	56.951022 
429.000000	57.490603 
429.500000	58.063312 
430.000000	58.656458 
430.500000	59.291978 
431.000000	59.880072 
431.500000	60.438768 
432.000000	60.980744 
432.500000	61.487772 
433.000000	61.969420 
433.500000	62.460510 
434.000000	62.931999 
434.500000	63.377889 
435.000000	63.767167 
435.500000	64.147962 
436.000000	64.524597 
436.500000	64.901985 
437.000000	65.270304 
437.500000	65.629461 
438.000000	65.972079 
438.500000	66.290227 
439.000000	66.590692 
439.500000	66.865291 
440.000000	67.180812 
440.500000	67.482504 
441.000000	67.772992 
441.500000	68.057465 
442.000000	68.304792 
442.500000	68.532271 
443.000000	68.766940 
443.500000	68.977261 
444.000000	69.195696 
444.500000	69.369289 
445.000000	69.516580 
445.500000	69.650827 
446.000000	69.788125 
446.500000	69.945695 
447.000000	70.126607 
447.500000	70.303022 
448.000000	70.423611 
448.500000	70.500509 
449.000000	70.530613 
449.500000	70.554340 
450.000000	70.545148 
450.500000	70.519703 
451.000000	70.510706 
451.500000	70.480161 
452.000000	70.411184 
452.500000	70.329069 
453.000000	70.209912 
453.500000	70.120780 
454.000000	69.992840 
454.500000	69.828376 
455.000000	69.638740 
455.500000	69.443507 
456.000000	69.308612 
456.500000	69.261959 
457.000000	69.239222 
457.500000	69.188531 
458.000000	69.175661 
458.500000	69.156696 
459.000000	69.151526 
459.500000	69.135681 
460.000000	69.118990 
460.500000	69.152026 
461.000000	69.218452 
461.500000	69.263302 
462.000000	69.285458 
462.500000	69.280232 
463.000000	69.284378 
463.500000	69.277111 
464.000000	69.226646 
464.500000	69.104973 
465.000000	68.928639 
465.500000	68.745679 
466.000000	68.568862 
466.500000	68.349311 
467.000000	68.063729 
467.500000	67.761612 
468.000000	67.391223 
468.500000	67.000509 
469.000000	66.579931 
469.500000	66.160932 
470.000000	65.778144 
470.500000	65.463947 
471.000000	65.171074 
471.500000	64.900679 
472.000000	64.641080 
472.500000	64.414315 
473.000000	64.239142 
473.500000	64.113127 
474.000000	63.969336 
474.500000	63.811748 
475.000000	63.642216 
475.500000	63.466943 
476.000000	63.265376 
476.500000	63.034659 
477.000000	62.786047 
477.500000	62.471210 
478.000000	62.096808 
478.500000	61.698620 
479.000000	61.266100 
479.500000	60.809400 
480.000000	60.394377 
480.500000	59.991742 
481.000000	59.595853 
481.500000	59.186508 
482.000000	58.799710 
482.500000	58.466576 
483.000000	58.211757 
483.500000	57.987084 
484.000000	57.781263 
484.500000	57.576431 
485.000000	57.380753 
485.500000	57.201723 
486.000000	57.031414 
486.500000	56.856094 
487.000000	56.665136 
487.500000	56.420310 
488.000000	56.160701 
488.500000	55.854502 
489.000000	55.474164 
489.500000	55.086244 
490.000000	54.685004 
490.500000	54.250555 
491.000000	53.755267 
491.500000	53.249884 
492.000000	52.738114 
492.500000	52.254577 
493.000000	51.786933 
493.500000	51.308371 
494.000000	50.801538 
494.500000	50.310966 
495.000000	49.832462 
495.500000	49.353915 
496.000000	48.878745 
496.500000	48.413673 
497.000000	47.925583 
497.500000	47.440539 
498.000000	46.942583 
498.500000	46.411064 
499.000000	45.884267 
499.500000	45.383844 
500.000000	44.873068 
500.500000	44.326430 
501.000000	43.786121 
501.500000	43.263476 
502.000000	42.777745 
502.500000	42.316158 
503.000000	41.861227 
503.500000	41.416716 
504.000000	41.019951 
504.500000	40.635088 
505.000000	40.276914 
505.500000	39.926539 
506.000000	39.583128 
506.500000	39.236376 
507.000000	38.896541 
507.500000	38.572409 
508.000000	38.252719 
508.500000	37.940336 
509.000000	37.658697 
509.500000	37.382983 
510.000000	37.082725 
510.500000	36.764121 
511.000000	36.443369 
511.500000	36.128418 
512.000000	35.811901 
512.500000	35.490101 
513.000000	35.170576 
513.500000	34.856643 
514.000000	34.507477 
514.500000	34.157717 
515.000000	33.787221 
515.500000	33.382897 
516.000000	32.955015 
516.500000	32.504549 
517.000000	32.027397 
517.500000	31.526538 
518.000000	31.028851 
518.500000	30.538948 
519.000000	30.053218 
519.500000	29.570055 
520.000000	29.082262 
520.500000	28.599269 
521.000000	28.140988 
521.500000	27.714659 
522.000000	27.326223 
522.500000	26.971900 
523.000000	26.633637 
523.500000	26.281495 
524.000000	25.961241 
524.500000	25.659862 
525.000000	25.362341 
525.500000	25.075748 
526.000000	24.806640 
526.500000	24.535614 
527.000000	24.245628 
527.500000	23.943689 
528.000000	23.623439 
528.500000	23.303170 
529.000000	22.989754 
529.500000	22.674610 
530.000000	22.339581 
530.500000	22.009283 
531.000000	21.677180 
531.500000	21.361861 
532.000000	21.038158 
532.500000	20.700846 
533.000000	20.326493 
533.500000	19.947694 
534.000000	19.582868 
534.500000	19.246828 
535.000000	18.930511 
535.500000	18.620700 
536.000000	18.312444 
536.500000	18.025354 
537.000000	17.750512 
537.500000	17.469433 
538.000000	17.200766 
538.500000	16.961490 
539.000000	16.747970 
539.500000	16.543495 
540.000000	16.378703 
540.500000	16.230561 
541.000000	16.111967 
541.500000	15.999397 
542.000000	15.898584 
542.500000	15.771723 
543.000000	15.629942 
543.500000	15.492828 
544.000000	15.379971 
544.500000	15.262483 
545.000000	15.129436 
545.500000	14.975394 
546.000000	14.829057 
546.500000	14.663491 
547.000000	14.474527 
547.500000	14.273405 
548.000000	14.043380 
548.500000	13.805859 
549.000000	13.570966 
549.500000	13.365687 
550.000000	13.159746 
550.500000	12.952860 
551.000000	12.745066 
551.500000	12.548109 
552.000000	12.339020 
552.500000	12.117505 
553.000000	11.901662 
553.500000	11.708125 
554.000000	11.525334 
554.500000	11.349690 
555.000000	11.167767 
555.500000	11.008309 
556.000000	10.857523 
556.500000	10.710019 
557.000000	10.560455 
557.500000	10.385422 
558.000000	10.190995 
558.500000	9.999847  
559.000000	9.819056  
559.500000	9.632977  
560.000000	9.438567  
560.500000	9.241664  
561.000000	9.047667  
561.500000	8.838940  
562.000000	8.624149  
562.500000	8.406407  
563.000000	8.198909  
563.500000	7.989173  
564.000000	7.786252  
564.500000	7.596078  
565.000000	7.429908  
565.500000	7.285792  
566.000000	7.169279  
566.500000	7.069320  
567.000000	6.972888  
567.500000	6.877782  
568.000000	6.797641  
568.500000	6.728264  
569.000000	6.667861  
569.500000	6.610089  
570.000000	6.558502  
570.500000	6.505514  
571.000000	6.442870  
571.500000	6.377539  
572.000000	6.305864  
572.500000	6.232193  
573.000000	6.147887  
573.500000	6.047915  
574.000000	5.943408  
574.500000	5.841905  
575.000000	5.749397  
575.500000	5.675758  
576.000000	5.603081  
576.500000	5.541181  
577.000000	5.478112  
577.500000	5.425630  
578.000000	5.380553  
578.500000	5.344645  
579.000000	5.315264  
579.500000	5.295873  
580.000000	5.281392  
580.500000	5.265811  
581.000000	5.255889  
581.500000	5.250142  
582.000000	5.243388  
582.500000	5.229528  
583.000000	5.204655  
583.500000	5.181486  
584.000000	5.152679  
584.500000	5.120286  
585.000000	5.095720  
585.500000	5.066682  
586.000000	5.033814  
586.500000	4.995283  
587.000000	4.955976  
587.500000	4.917608  
588.000000	4.881529  
588.500000	4.838770  
589.000000	4.799923  
589.500000	4.762189  
590.000000	4.727124  
590.500000	4.692710  
591.000000	4.665729  
591.500000	4.636495  
592.000000	4.602609  
592.500000	4.566413  
593.000000	4.534939  
593.500000	4.508324  
594.000000	4.479924  
594.500000	4.460107  
595.000000	4.445127  
595.500000	4.430472  
596.000000	4.419574  
596.500000	4.416089  
597.000000	4.419448  
597.500000	4.433756  
598.000000	4.449710  
598.500000	4.465668  
599.000000	4.486218  
599.500000	4.513913  
600.000000	4.540000  
