# Supplementary material for: Pure and doped carbon quantum dots as fluorescent probes for the detection of phenol compounds and antibiotics in aquariums
Source: Sci Rep. 2023 Aug 8;13:12863. doi: 10.1038/s41598-023-39490-y (PMC10409781; doi:10.1038/s41598-023-39490-y)
Supplement: Supplementary file 3 — Supplementary Information 3. [file 41598_2023_39490_MOESM3_ESM.zip › cd#24.sp]

PE FL                   SPECTRUM    ASCII       PEDS        1.60        
  -1
CD#24.SP
10/08/27
04:22:00.00
10/08/27
04:22:40.00


600.000000
1


LS55
330.00
10.00
20.00
SCAN
1
20
100
100
0
500
0
1
0
1
7
ON
600 330 
1 0 0
#HDR
-1
-1
#GR
NM

0.00002384185791015625
0.0
350.000000
0.500000
501
8
123.795097
4.105737
#DATA
350.000000	13.456000  
350.500000	12.240429  
351.000000	11.046681  
351.500000	9.903583   
352.000000	8.845728   
352.500000	7.886144   
353.000000	7.030224   
353.500000	6.288397   
354.000000	5.656442   
354.500000	5.150598   
355.000000	4.758638   
355.500000	4.470469   
356.000000	4.268349   
356.500000	4.152764   
357.000000	4.105737   
357.500000	4.111954   
358.000000	4.152788   
358.500000	4.208284   
359.000000	4.276139   
359.500000	4.353806   
360.000000	4.435123   
360.500000	4.508590   
361.000000	4.563904   
361.500000	4.615979   
362.000000	4.669827   
362.500000	4.725325   
363.000000	4.780693   
363.500000	4.825959   
364.000000	4.874912   
364.500000	4.922579   
365.000000	4.967200   
365.500000	5.004786   
366.000000	5.037124   
366.500000	5.071994   
367.000000	5.108356   
367.500000	5.138736   
368.000000	5.165118   
368.500000	5.191375   
369.000000	5.219894   
369.500000	5.259000   
370.000000	5.307108   
370.500000	5.355141   
371.000000	5.396184   
371.500000	5.450966   
372.000000	5.517383   
372.500000	5.594246   
373.000000	5.679408   
373.500000	5.776687   
374.000000	5.883576   
374.500000	5.998644   
375.000000	6.129265   
375.500000	6.274308   
376.000000	6.445580   
376.500000	6.643095   
377.000000	6.840538   
377.500000	7.046890   
378.000000	7.262328   
378.500000	7.485533   
379.000000	7.722274   
379.500000	7.968810   
380.000000	8.228601   
380.500000	8.485257   
381.000000	8.758815   
381.500000	9.028375   
382.000000	9.297631   
382.500000	9.554997   
383.000000	9.819587   
383.500000	10.089019  
384.000000	10.357717  
384.500000	10.623646  
385.000000	10.898286  
385.500000	11.188581  
386.000000	11.509194  
386.500000	11.823470  
387.000000	12.140249  
387.500000	12.474975  
388.000000	12.823203  
388.500000	13.189397  
389.000000	13.571997  
389.500000	13.990845  
390.000000	14.435775  
390.500000	14.922768  
391.000000	15.428592  
391.500000	15.963955  
392.000000	16.518084  
392.500000	17.115508  
393.000000	17.765481  
393.500000	18.466836  
394.000000	19.211773  
394.500000	19.998206  
395.000000	20.835557  
395.500000	21.722703  
396.000000	22.607256  
396.500000	23.503365  
397.000000	24.422112  
397.500000	25.379662  
398.000000	26.360785  
398.500000	27.361408  
399.000000	28.378688  
399.500000	29.425212  
400.000000	30.512252  
400.500000	31.601073  
401.000000	32.716979  
401.500000	33.810180  
402.000000	34.918450  
402.500000	36.055874  
403.000000	37.240075  
403.500000	38.457433  
404.000000	39.719441  
404.500000	41.036761  
405.000000	42.385916  
405.500000	43.742818  
406.000000	45.081507  
406.500000	46.428251  
407.000000	47.793041  
407.500000	49.164154  
408.000000	50.574790  
408.500000	51.959461  
409.000000	53.373488  
409.500000	54.827224  
410.000000	56.308990  
410.500000	57.840782  
411.000000	59.376899  
411.500000	60.924377  
412.000000	62.479218  
412.500000	64.053464  
413.000000	65.660377  
413.500000	67.305715  
414.000000	68.973074  
414.500000	70.646007  
415.000000	72.340608  
415.500000	74.009621  
416.000000	75.635936  
416.500000	77.207577  
417.000000	78.765463  
417.500000	80.303834  
418.000000	81.743232  
418.500000	83.147199  
419.000000	84.517560  
419.500000	85.869559  
420.000000	87.211863  
420.500000	88.519777  
421.000000	89.791456  
421.500000	91.050967  
422.000000	92.287021  
422.500000	93.534195  
423.000000	94.815969  
423.500000	96.071620  
424.000000	97.343379  
424.500000	98.638830  
425.000000	99.915247  
425.500000	101.172394 
426.000000	102.348136 
426.500000	103.535702 
427.000000	104.720153 
427.500000	105.815875 
428.000000	106.876126 
428.500000	107.888157 
429.000000	108.842333 
429.500000	109.766495 
430.000000	110.658571 
430.500000	111.474779 
431.000000	112.257561 
431.500000	112.979620 
432.000000	113.688763 
432.500000	114.415558 
433.000000	115.090958 
433.500000	115.797136 
434.000000	116.496106 
434.500000	117.196886 
435.000000	117.888388 
435.500000	118.529813 
436.000000	119.166799 
436.500000	119.794091 
437.000000	120.370508 
437.500000	120.957236 
438.000000	121.544242 
438.500000	122.069499 
439.000000	122.561227 
439.500000	122.967585 
440.000000	123.285327 
440.500000	123.542875 
441.000000	123.708488 
441.500000	123.785978 
442.000000	123.795097 
442.500000	123.723205 
443.000000	123.618204 
443.500000	123.431153 
444.000000	123.203032 
444.500000	122.957512 
445.000000	122.716822 
445.500000	122.447972 
446.000000	122.185183 
446.500000	121.887426 
447.000000	121.621632 
447.500000	121.401011 
448.000000	121.197838 
448.500000	121.041403 
449.000000	120.873293 
449.500000	120.747438 
450.000000	120.638911 
450.500000	120.549185 
451.000000	120.463120 
451.500000	120.351842 
452.000000	120.255090 
452.500000	120.155412 
453.000000	119.989116 
453.500000	119.797084 
454.000000	119.563539 
454.500000	119.359102 
455.000000	119.144805 
455.500000	118.900638 
456.000000	118.594336 
456.500000	118.259307 
457.000000	117.896343 
457.500000	117.511357 
458.000000	117.122600 
458.500000	116.682074 
459.000000	116.215594 
459.500000	115.710398 
460.000000	115.169496 
460.500000	114.626207 
461.000000	114.010625 
461.500000	113.382219 
462.000000	112.753226 
462.500000	112.048242 
463.000000	111.311849 
463.500000	110.503126 
464.000000	109.719511 
464.500000	108.996857 
465.000000	108.301326 
465.500000	107.623611 
466.000000	106.946805 
466.500000	106.275650 
467.000000	105.607287 
467.500000	104.938949 
468.000000	104.292389 
468.500000	103.661939 
469.000000	103.043534 
469.500000	102.424414 
470.000000	101.830064 
470.500000	101.220517 
471.000000	100.598564 
471.500000	99.990305  
472.000000	99.351573  
472.500000	98.691675  
473.000000	97.966079  
473.500000	97.261318  
474.000000	96.594874  
474.500000	95.945005  
475.000000	95.346391  
475.500000	94.739076  
476.000000	94.174455  
476.500000	93.638804  
477.000000	93.080580  
477.500000	92.524157  
478.000000	91.961795  
478.500000	91.397158  
479.000000	90.828438  
479.500000	90.245742  
480.000000	89.638256  
480.500000	88.997892  
481.000000	88.314552  
481.500000	87.587558  
482.000000	86.811728  
482.500000	85.956332  
483.000000	85.069506  
483.500000	84.150605  
484.000000	83.209024  
484.500000	82.310310  
485.000000	81.399822  
485.500000	80.522699  
486.000000	79.693003  
486.500000	78.863455  
487.000000	78.049154  
487.500000	77.263304  
488.000000	76.525434  
488.500000	75.844529  
489.000000	75.185066  
489.500000	74.536220  
490.000000	73.917675  
490.500000	73.300236  
491.000000	72.700224  
491.500000	72.092851  
492.000000	71.488932  
492.500000	70.873025  
493.000000	70.231870  
493.500000	69.580071  
494.000000	68.940772  
494.500000	68.291292  
495.000000	67.618728  
495.500000	66.942081  
496.000000	66.236490  
496.500000	65.520909  
497.000000	64.782032  
497.500000	64.077890  
498.000000	63.386083  
498.500000	62.719428  
499.000000	62.011280  
499.500000	61.336444  
500.000000	60.682477  
500.500000	60.040026  
501.000000	59.395550  
501.500000	58.774938  
502.000000	58.148601  
502.500000	57.522590  
503.000000	56.889556  
503.500000	56.260606  
504.000000	55.665425  
504.500000	55.054703  
505.000000	54.455033  
505.500000	53.825970  
506.000000	53.187053  
506.500000	52.504782  
507.000000	51.849730  
507.500000	51.165248  
508.000000	50.492419  
508.500000	49.776883  
509.000000	49.075379  
509.500000	48.401399  
510.000000	47.766522  
510.500000	47.130333  
511.000000	46.510081  
511.500000	45.900578  
512.000000	45.304802  
512.500000	44.701879  
513.000000	44.116886  
513.500000	43.554009  
514.000000	42.986426  
514.500000	42.454948  
515.000000	41.915187  
515.500000	41.402414  
516.000000	40.900630  
516.500000	40.437827  
517.000000	39.966460  
517.500000	39.533462  
518.000000	39.095739  
518.500000	38.665215  
519.000000	38.265466  
519.500000	37.923426  
520.000000	37.606726  
520.500000	37.301396  
521.000000	37.017702  
521.500000	36.768956  
522.000000	36.495871  
522.500000	36.229005  
523.000000	35.955674  
523.500000	35.649095  
524.000000	35.312313  
524.500000	34.913659  
525.000000	34.487343  
525.500000	34.031584  
526.000000	33.561089  
526.500000	33.058571  
527.000000	32.550692  
527.500000	32.028051  
528.000000	31.473808  
528.500000	30.921451  
529.000000	30.390022  
529.500000	29.879127  
530.000000	29.382880  
530.500000	28.895177  
531.000000	28.453335  
531.500000	28.029725  
532.000000	27.656616  
532.500000	27.339745  
533.000000	27.044398  
533.500000	26.760636  
534.000000	26.471355  
534.500000	26.186238  
535.000000	25.889157  
535.500000	25.582774  
536.000000	25.278275  
536.500000	24.986777  
537.000000	24.687909  
537.500000	24.365826  
538.000000	24.046766  
538.500000	23.728422  
539.000000	23.396708  
539.500000	23.062187  
540.000000	22.707511  
540.500000	22.379681  
541.000000	22.047038  
541.500000	21.725571  
542.000000	21.441656  
542.500000	21.158649  
543.000000	20.879826  
543.500000	20.603782  
544.000000	20.334729  
544.500000	20.057354  
545.000000	19.756733  
545.500000	19.451456  
546.000000	19.155514  
546.500000	18.862977  
547.000000	18.563968  
547.500000	18.259435  
548.000000	17.956336  
548.500000	17.644797  
549.000000	17.338568  
549.500000	17.035060  
550.000000	16.746825  
550.500000	16.470364  
551.000000	16.203022  
551.500000	15.974800  
552.000000	15.762681  
552.500000	15.564587  
553.000000	15.390962  
553.500000	15.236899  
554.000000	15.102503  
554.500000	14.955928  
555.000000	14.800600  
555.500000	14.660520  
556.000000	14.529763  
556.500000	14.396705  
557.000000	14.252915  
557.500000	14.107529  
558.000000	13.944598  
558.500000	13.764999  
559.000000	13.580474  
559.500000	13.386914  
560.000000	13.189475  
560.500000	12.969127  
561.000000	12.750949  
561.500000	12.537550  
562.000000	12.328145  
562.500000	12.142864  
563.000000	11.972865  
563.500000	11.820481  
564.000000	11.670673  
564.500000	11.520739  
565.000000	11.391091  
565.500000	11.275120  
566.000000	11.178758  
566.500000	11.090041  
567.000000	10.993383  
567.500000	10.881481  
568.000000	10.758227  
568.500000	10.648812  
569.000000	10.537257  
569.500000	10.424072  
570.000000	10.280210  
570.500000	10.119490  
571.000000	9.959578   
571.500000	9.791892   
572.000000	9.633522   
572.500000	9.483287   
573.000000	9.337208   
573.500000	9.194751   
574.000000	9.056394   
574.500000	8.939602   
575.000000	8.840408   
575.500000	8.765303   
576.000000	8.719266   
576.500000	8.695476   
577.000000	8.668033   
577.500000	8.623836   
578.000000	8.586167   
578.500000	8.552589   
579.000000	8.521105   
579.500000	8.469284   
580.000000	8.408853   
580.500000	8.345674   
581.000000	8.267311   
581.500000	8.169693   
582.000000	8.055294   
582.500000	7.925063   
583.000000	7.772746   
583.500000	7.601481   
584.000000	7.405776   
584.500000	7.209183   
585.000000	7.019229   
585.500000	6.845711   
586.000000	6.702187   
586.500000	6.576371   
587.000000	6.447531   
587.500000	6.332037   
588.000000	6.226996   
588.500000	6.138862   
589.000000	6.055290   
589.500000	5.986859   
590.000000	5.948828   
590.500000	5.929151   
591.000000	5.918619   
591.500000	5.907842   
592.000000	5.906073   
592.500000	5.903933   
593.000000	5.893951   
593.500000	5.857191   
594.000000	5.817612   
594.500000	5.760274   
595.000000	5.686039   
595.500000	5.616621   
596.000000	5.553810   
596.500000	5.490202   
597.000000	5.425732   
597.500000	5.352338   
598.000000	5.288037   
598.500000	5.213045   
599.000000	5.132062   
599.500000	5.051490   
600.000000	4.976000   
