# Supplementary material for: Pure and doped carbon quantum dots as fluorescent probes for the detection of phenol compounds and antibiotics in aquariums
Source: Sci Rep. 2023 Aug 8;13:12863. doi: 10.1038/s41598-023-39490-y (PMC10409781; doi:10.1038/s41598-023-39490-y)
Supplement: Supplementary file 3 — Supplementary Information 3. [file 41598_2023_39490_MOESM3_ESM.zip › cd#25.sp]

PE FL                   SPECTRUM    ASCII       PEDS        1.60        
  -1
CD#25.SP
10/08/27
04:23:08.00
10/08/27
04:23:49.00


600.000000
1


LS55
330.00
10.00
20.00
SCAN
1
20
100
100
0
500
0
1
0
1
7
ON
600 330 
1 0 0
#HDR
-1
-1
#GR
NM

0.00002384185791015625
0.0
350.000000
0.500000
501
8
49.896733
-0.232792
#DATA
350.000000	0.414000  
350.500000	0.358818  
351.000000	0.308522  
351.500000	0.259253  
352.000000	0.204968  
352.500000	0.153197  
353.000000	0.101245  
353.500000	0.047253  
354.000000	-0.005761 
354.500000	-0.058668 
355.000000	-0.108630 
355.500000	-0.151334 
356.000000	-0.184725 
356.500000	-0.210219 
357.000000	-0.225446 
357.500000	-0.232792 
358.000000	-0.232104 
358.500000	-0.221046 
359.000000	-0.198778 
359.500000	-0.174287 
360.000000	-0.154712 
360.500000	-0.135534 
361.000000	-0.114590 
361.500000	-0.100512 
362.000000	-0.086926 
362.500000	-0.078140 
363.000000	-0.078485 
363.500000	-0.084941 
364.000000	-0.092462 
364.500000	-0.099828 
365.000000	-0.105118 
365.500000	-0.103215 
366.000000	-0.100937 
366.500000	-0.099461 
367.000000	-0.099683 
367.500000	-0.096742 
368.000000	-0.087867 
368.500000	-0.066614 
369.000000	-0.041549 
369.500000	-0.020453 
370.000000	-0.003620 
370.500000	0.009161  
371.000000	0.016643  
371.500000	0.022967  
372.000000	0.023156  
372.500000	0.014409  
373.000000	0.000566  
373.500000	-0.012510 
374.000000	-0.026428 
374.500000	-0.039391 
375.000000	-0.044420 
375.500000	-0.040152 
376.000000	-0.027610 
376.500000	-0.009182 
377.000000	0.016252  
377.500000	0.052841  
378.000000	0.106729  
378.500000	0.153756  
379.000000	0.200472  
379.500000	0.255040  
380.000000	0.306200  
380.500000	0.352973  
381.000000	0.396177  
381.500000	0.436694  
382.000000	0.460261  
382.500000	0.477687  
383.000000	0.486460  
383.500000	0.488685  
384.000000	0.479326  
384.500000	0.466854  
385.000000	0.457446  
385.500000	0.460229  
386.000000	0.473950  
386.500000	0.501499  
387.000000	0.545941  
387.500000	0.612886  
388.000000	0.677670  
388.500000	0.753360  
389.000000	0.852911  
389.500000	0.961710  
390.000000	1.072171  
390.500000	1.185972  
391.000000	1.304453  
391.500000	1.413091  
392.000000	1.529234  
392.500000	1.644430  
393.000000	1.753550  
393.500000	1.848366  
394.000000	1.929830  
394.500000	1.994233  
395.000000	2.061353  
395.500000	2.124036  
396.000000	2.184049  
396.500000	2.247614  
397.000000	2.321578  
397.500000	2.395474  
398.000000	2.482270  
398.500000	2.584107  
399.000000	2.697991  
399.500000	2.813289  
400.000000	2.935840  
400.500000	3.070094  
401.000000	3.203323  
401.500000	3.347892  
402.000000	3.493666  
402.500000	3.641981  
403.000000	3.790669  
403.500000	3.943485  
404.000000	4.077818  
404.500000	4.206507  
405.000000	4.324297  
405.500000	4.428293  
406.000000	4.518300  
406.500000	4.604070  
407.000000	4.691923  
407.500000	4.792969  
408.000000	4.904022  
408.500000	5.028040  
409.000000	5.162016  
409.500000	5.319817  
410.000000	5.502269  
410.500000	5.692041  
411.000000	5.909544  
411.500000	6.154341  
412.000000	6.426536  
412.500000	6.733498  
413.000000	7.076947  
413.500000	7.431953  
414.000000	7.796710  
414.500000	8.158546  
415.000000	8.514941  
415.500000	8.862447  
416.000000	9.216123  
416.500000	9.559797  
417.000000	9.897906  
417.500000	10.234318 
418.000000	10.559935 
418.500000	10.869091 
419.000000	11.174750 
419.500000	11.481238 
420.000000	11.756054 
420.500000	12.026787 
421.000000	12.291291 
421.500000	12.560206 
422.000000	12.838499 
422.500000	13.122960 
423.000000	13.425284 
423.500000	13.741298 
424.000000	14.042566 
424.500000	14.348926 
425.000000	14.674414 
425.500000	15.028763 
426.000000	15.384294 
426.500000	15.752108 
427.000000	16.147460 
427.500000	16.547703 
428.000000	16.955623 
428.500000	17.385970 
429.000000	17.830242 
429.500000	18.248639 
430.000000	18.666096 
430.500000	19.075891 
431.000000	19.498367 
431.500000	19.917745 
432.000000	20.307679 
432.500000	20.699118 
433.000000	21.089832 
433.500000	21.446670 
434.000000	21.799127 
434.500000	22.157631 
435.000000	22.532525 
435.500000	22.904992 
436.000000	23.266848 
436.500000	23.638159 
437.000000	24.000121 
437.500000	24.376973 
438.000000	24.763642 
438.500000	25.165601 
439.000000	25.569355 
439.500000	26.009410 
440.000000	26.472992 
440.500000	26.975310 
441.000000	27.488969 
441.500000	27.976763 
442.000000	28.471541 
442.500000	28.941999 
443.000000	29.375120 
443.500000	29.795434 
444.000000	30.196600 
444.500000	30.600794 
445.000000	31.004594 
445.500000	31.373568 
446.000000	31.725385 
446.500000	32.032748 
447.000000	32.340832 
447.500000	32.628781 
448.000000	32.904911 
448.500000	33.173119 
449.000000	33.443442 
449.500000	33.744275 
450.000000	34.092695 
450.500000	34.482334 
451.000000	34.905183 
451.500000	35.359808 
452.000000	35.827604 
452.500000	36.290420 
453.000000	36.758907 
453.500000	37.212846 
454.000000	37.663748 
454.500000	38.112394 
455.000000	38.527853 
455.500000	38.936888 
456.000000	39.313508 
456.500000	39.691738 
457.000000	40.038764 
457.500000	40.362589 
458.000000	40.659621 
458.500000	40.894335 
459.000000	41.117821 
459.500000	41.333603 
460.000000	41.557947 
460.500000	41.809694 
461.000000	42.088175 
461.500000	42.394216 
462.000000	42.712760 
462.500000	43.024425 
463.000000	43.362349 
463.500000	43.706415 
464.000000	44.041145 
464.500000	44.346768 
465.000000	44.621639 
465.500000	44.857040 
466.000000	45.092598 
466.500000	45.334428 
467.000000	45.584901 
467.500000	45.821274 
468.000000	45.999451 
468.500000	46.157536 
469.000000	46.289135 
469.500000	46.415034 
470.000000	46.549377 
470.500000	46.676053 
471.000000	46.817053 
471.500000	46.962291 
472.000000	47.082954 
472.500000	47.244059 
473.000000	47.410901 
473.500000	47.584498 
474.000000	47.746079 
474.500000	47.866598 
475.000000	47.955998 
475.500000	48.043059 
476.000000	48.136147 
476.500000	48.235974 
477.000000	48.330702 
477.500000	48.429706 
478.000000	48.527152 
478.500000	48.612120 
479.000000	48.709863 
479.500000	48.830417 
480.000000	48.969250 
480.500000	49.112998 
481.000000	49.267318 
481.500000	49.392200 
482.000000	49.519282 
482.500000	49.626231 
483.000000	49.735642 
483.500000	49.840429 
484.000000	49.896733 
484.500000	49.894280 
485.000000	49.859018 
485.500000	49.796787 
486.000000	49.712610 
486.500000	49.586674 
487.000000	49.453536 
487.500000	49.277560 
488.000000	49.071897 
488.500000	48.852943 
489.000000	48.632290 
489.500000	48.412642 
490.000000	48.208542 
490.500000	48.045197 
491.000000	47.890830 
491.500000	47.762211 
492.000000	47.649576 
492.500000	47.552267 
493.000000	47.477865 
493.500000	47.410821 
494.000000	47.329834 
494.500000	47.214997 
495.000000	47.053681 
495.500000	46.881485 
496.000000	46.724518 
496.500000	46.567277 
497.000000	46.356987 
497.500000	46.127808 
498.000000	45.869742 
498.500000	45.587462 
499.000000	45.295895 
499.500000	44.985561 
500.000000	44.670179 
500.500000	44.316540 
501.000000	43.969508 
501.500000	43.624452 
502.000000	43.283974 
502.500000	42.975152 
503.000000	42.685979 
503.500000	42.413800 
504.000000	42.110585 
504.500000	41.768575 
505.000000	41.436812 
505.500000	41.145373 
506.000000	40.857229 
506.500000	40.549083 
507.000000	40.257822 
507.500000	39.960528 
508.000000	39.669371 
508.500000	39.392926 
509.000000	39.116455 
509.500000	38.823296 
510.000000	38.488279 
510.500000	38.183034 
511.000000	37.889323 
511.500000	37.580609 
512.000000	37.279680 
512.500000	36.994357 
513.000000	36.738507 
513.500000	36.462230 
514.000000	36.162675 
514.500000	35.845034 
515.000000	35.539585 
515.500000	35.217941 
516.000000	34.870990 
516.500000	34.510980 
517.000000	34.122631 
517.500000	33.718606 
518.000000	33.310800 
518.500000	32.907319 
519.000000	32.476570 
519.500000	32.028202 
520.000000	31.611462 
520.500000	31.222137 
521.000000	30.842871 
521.500000	30.481335 
522.000000	30.137760 
522.500000	29.818047 
523.000000	29.506111 
523.500000	29.218316 
524.000000	28.933217 
524.500000	28.642368 
525.000000	28.369520 
525.500000	28.098162 
526.000000	27.823907 
526.500000	27.547205 
527.000000	27.242591 
527.500000	26.901435 
528.000000	26.539404 
528.500000	26.155229 
529.000000	25.746865 
529.500000	25.318925 
530.000000	24.891981 
530.500000	24.457441 
531.000000	24.045835 
531.500000	23.648933 
532.000000	23.283246 
532.500000	22.947545 
533.000000	22.653913 
533.500000	22.367991 
534.000000	22.078844 
534.500000	21.833473 
535.000000	21.605804 
535.500000	21.397922 
536.000000	21.219673 
536.500000	21.030341 
537.000000	20.821482 
537.500000	20.599861 
538.000000	20.377205 
538.500000	20.136092 
539.000000	19.853409 
539.500000	19.542518 
540.000000	19.207291 
540.500000	18.877855 
541.000000	18.526059 
541.500000	18.186811 
542.000000	17.862119 
542.500000	17.565048 
543.000000	17.281531 
543.500000	16.987449 
544.000000	16.725468 
544.500000	16.490159 
545.000000	16.277378 
545.500000	16.100069 
546.000000	15.924342 
546.500000	15.752618 
547.000000	15.583745 
547.500000	15.433159 
548.000000	15.266693 
548.500000	15.082951 
549.000000	14.890696 
549.500000	14.696867 
550.000000	14.500483 
550.500000	14.290469 
551.000000	14.065846 
551.500000	13.834139 
552.000000	13.608682 
552.500000	13.397974 
553.000000	13.182727 
553.500000	12.977836 
554.000000	12.786745 
554.500000	12.612518 
555.000000	12.464981 
555.500000	12.316871 
556.000000	12.174187 
556.500000	12.050477 
557.000000	11.942101 
557.500000	11.822391 
558.000000	11.693467 
558.500000	11.552459 
559.000000	11.430361 
559.500000	11.298870 
560.000000	11.182516 
560.500000	11.049787 
561.000000	10.909205 
561.500000	10.754345 
562.000000	10.591000 
562.500000	10.420821 
563.000000	10.254096 
563.500000	10.075443 
564.000000	9.900871  
564.500000	9.745811  
565.000000	9.573311  
565.500000	9.406049  
566.000000	9.245608  
566.500000	9.097253  
567.000000	8.951136  
567.500000	8.801756  
568.000000	8.639025  
568.500000	8.489360  
569.000000	8.333993  
569.500000	8.209456  
570.000000	8.092366  
570.500000	7.992552  
571.000000	7.897534  
571.500000	7.801021  
572.000000	7.704420  
572.500000	7.618524  
573.000000	7.515623  
573.500000	7.418564  
574.000000	7.331717  
574.500000	7.218550  
575.000000	7.108193  
575.500000	6.997330  
576.000000	6.887729  
576.500000	6.781047  
577.000000	6.665966  
577.500000	6.541886  
578.000000	6.410731  
578.500000	6.263025  
579.000000	6.120370  
579.500000	5.995605  
580.000000	5.893240  
580.500000	5.806294  
581.000000	5.727207  
581.500000	5.653624  
582.000000	5.593662  
582.500000	5.532697  
583.000000	5.482650  
583.500000	5.447309  
584.000000	5.404022  
584.500000	5.368687  
585.000000	5.340475  
585.500000	5.324682  
586.000000	5.317413  
586.500000	5.307830  
587.000000	5.295757  
587.500000	5.276292  
588.000000	5.246837  
588.500000	5.206407  
589.000000	5.169368  
589.500000	5.135327  
590.000000	5.108702  
590.500000	5.086622  
591.000000	5.066926  
591.500000	5.054241  
592.000000	5.042617  
592.500000	5.036960  
593.000000	5.033433  
593.500000	5.024097  
594.000000	4.999910  
594.500000	4.967724  
595.000000	4.933355  
595.500000	4.890684  
596.000000	4.841633  
596.500000	4.783352  
597.000000	4.714437  
597.500000	4.635314  
598.000000	4.535993  
598.500000	4.424804  
599.000000	4.302209  
599.500000	4.174987  
600.000000	4.039000  
