# Supplementary material for: Pure and doped carbon quantum dots as fluorescent probes for the detection of phenol compounds and antibiotics in aquariums
Source: Sci Rep. 2023 Aug 8;13:12863. doi: 10.1038/s41598-023-39490-y (PMC10409781; doi:10.1038/s41598-023-39490-y)
Supplement: Supplementary file 3 — Supplementary Information 3. [file 41598_2023_39490_MOESM3_ESM.zip › cd#26.sp]

PE FL                   SPECTRUM    ASCII       PEDS        1.60        
  -1
CD#26.SP
10/08/27
04:24:06.00
10/08/27
04:24:47.00


600.000000
1


LS55
330.00
10.00
20.00
SCAN
1
20
100
100
0
500
0
1
0
1
7
ON
600 330 
1 0 0
#HDR
-1
-1
#GR
NM

0.00002384185791015625
0.0
350.000000
0.500000
501
8
19.899722
-0.057336
#DATA
350.000000	0.748000  
350.500000	0.636939  
351.000000	0.531195  
351.500000	0.437228  
352.000000	0.353236  
352.500000	0.276987  
353.000000	0.206996  
353.500000	0.147122  
354.000000	0.093959  
354.500000	0.046795  
355.000000	0.012012  
355.500000	-0.016170 
356.000000	-0.034699 
356.500000	-0.046009 
357.000000	-0.054082 
357.500000	-0.056245 
358.000000	-0.055759 
358.500000	-0.053042 
359.000000	-0.052082 
359.500000	-0.052806 
360.000000	-0.054053 
360.500000	-0.057336 
361.000000	-0.053650 
361.500000	-0.043454 
362.000000	-0.031359 
362.500000	-0.019173 
363.000000	-0.006477 
363.500000	0.000485  
364.000000	0.009500  
364.500000	0.023207  
365.000000	0.037873  
365.500000	0.055030  
366.000000	0.070663  
366.500000	0.083359  
367.000000	0.094518  
367.500000	0.102246  
368.000000	0.108220  
368.500000	0.111653  
369.000000	0.112990  
369.500000	0.111394  
370.000000	0.102301  
370.500000	0.093226  
371.000000	0.086749  
371.500000	0.078053  
372.000000	0.067601  
372.500000	0.053541  
373.000000	0.031042  
373.500000	0.011474  
374.000000	-0.003727 
374.500000	-0.015989 
375.000000	-0.026329 
375.500000	-0.035947 
376.000000	-0.042640 
376.500000	-0.045665 
377.000000	-0.046191 
377.500000	-0.043739 
378.000000	-0.038114 
378.500000	-0.029020 
379.000000	-0.018937 
379.500000	-0.011246 
380.000000	-0.002343 
380.500000	0.010392  
381.000000	0.022566  
381.500000	0.034109  
382.000000	0.043266  
382.500000	0.043659  
383.000000	0.044756  
383.500000	0.046655  
384.000000	0.047439  
384.500000	0.045435  
385.000000	0.038991  
385.500000	0.030973  
386.000000	0.021916  
386.500000	0.016894  
387.000000	0.011794  
387.500000	0.006724  
388.000000	0.003065  
388.500000	-0.000396 
389.000000	-0.003770 
389.500000	-0.006190 
390.000000	-0.010884 
390.500000	-0.015126 
391.000000	-0.017797 
391.500000	-0.018271 
392.000000	-0.022712 
392.500000	-0.019968 
393.000000	-0.011204 
393.500000	0.002189  
394.000000	0.019442  
394.500000	0.038804  
395.000000	0.067488  
395.500000	0.104877  
396.000000	0.153975  
396.500000	0.209772  
397.000000	0.273481  
397.500000	0.342885  
398.000000	0.420520  
398.500000	0.505489  
399.000000	0.600616  
399.500000	0.691054  
400.000000	0.780849  
400.500000	0.870019  
401.000000	0.952568  
401.500000	1.024255  
402.000000	1.096131  
402.500000	1.163016  
403.000000	1.223696  
403.500000	1.274365  
404.000000	1.311969  
404.500000	1.343959  
405.000000	1.378221  
405.500000	1.405309  
406.000000	1.423855  
406.500000	1.440488  
407.000000	1.449650  
407.500000	1.461454  
408.000000	1.482594  
408.500000	1.512680  
409.000000	1.547264  
409.500000	1.591164  
410.000000	1.647219  
410.500000	1.710296  
411.000000	1.770117  
411.500000	1.843286  
412.000000	1.922980  
412.500000	2.013902  
413.000000	2.109979  
413.500000	2.207284  
414.000000	2.313565  
414.500000	2.434858  
415.000000	2.558282  
415.500000	2.682219  
416.000000	2.808306  
416.500000	2.926084  
417.000000	3.037870  
417.500000	3.151550  
418.000000	3.260752  
418.500000	3.371802  
419.000000	3.483668  
419.500000	3.599559  
420.000000	3.716488  
420.500000	3.824273  
421.000000	3.930736  
421.500000	4.028878  
422.000000	4.124582  
422.500000	4.215871  
423.000000	4.302509  
423.500000	4.390243  
424.000000	4.478983  
424.500000	4.562020  
425.000000	4.646624  
425.500000	4.732085  
426.000000	4.811922  
426.500000	4.881438  
427.000000	4.942357  
427.500000	4.990893  
428.000000	5.035815  
428.500000	5.068160  
429.000000	5.088683  
429.500000	5.109065  
430.000000	5.121199  
430.500000	5.137529  
431.000000	5.158022  
431.500000	5.165655  
432.000000	5.177710  
432.500000	5.197011  
433.000000	5.238681  
433.500000	5.300327  
434.000000	5.373415  
434.500000	5.467930  
435.000000	5.580197  
435.500000	5.713327  
436.000000	5.856779  
436.500000	6.019965  
437.000000	6.204902  
437.500000	6.399639  
438.000000	6.591459  
438.500000	6.771238  
439.000000	6.941006  
439.500000	7.108094  
440.000000	7.274482  
440.500000	7.455006  
441.000000	7.600108  
441.500000	7.741611  
442.000000	7.889096  
442.500000	8.036550  
443.000000	8.204812  
443.500000	8.380250  
444.000000	8.571110  
444.500000	8.761154  
445.000000	8.955207  
445.500000	9.152503  
446.000000	9.368280  
446.500000	9.602953  
447.000000	9.841761  
447.500000	10.079149 
448.000000	10.293592 
448.500000	10.488929 
449.000000	10.674556 
449.500000	10.847832 
450.000000	11.035951 
450.500000	11.180191 
451.000000	11.318463 
451.500000	11.445327 
452.000000	11.553189 
452.500000	11.661659 
453.000000	11.759445 
453.500000	11.869937 
454.000000	11.973031 
454.500000	12.075962 
455.000000	12.178738 
455.500000	12.311568 
456.000000	12.460478 
456.500000	12.622491 
457.000000	12.781317 
457.500000	12.924509 
458.000000	13.046067 
458.500000	13.158436 
459.000000	13.273148 
459.500000	13.412680 
460.000000	13.533190 
460.500000	13.656455 
461.000000	13.790898 
461.500000	13.920191 
462.000000	14.037183 
462.500000	14.131979 
463.000000	14.231945 
463.500000	14.329119 
464.000000	14.418334 
464.500000	14.511234 
465.000000	14.629793 
465.500000	14.774548 
466.000000	14.960321 
466.500000	15.160544 
467.000000	15.363984 
467.500000	15.556743 
468.000000	15.738510 
468.500000	15.932643 
469.000000	16.160123 
469.500000	16.395351 
470.000000	16.633899 
470.500000	16.887013 
471.000000	17.145617 
471.500000	17.384763 
472.000000	17.579981 
472.500000	17.750119 
473.000000	17.884027 
473.500000	17.964150 
474.000000	18.009699 
474.500000	18.019394 
475.000000	18.024105 
475.500000	18.038480 
476.000000	18.039701 
476.500000	18.037489 
477.000000	18.020196 
477.500000	17.981252 
478.000000	17.945319 
478.500000	17.939621 
479.000000	17.948507 
479.500000	17.954176 
480.000000	17.999893 
480.500000	18.077899 
481.000000	18.173028 
481.500000	18.262325 
482.000000	18.366006 
482.500000	18.479113 
483.000000	18.592336 
483.500000	18.709495 
484.000000	18.785117 
484.500000	18.856356 
485.000000	18.927556 
485.500000	18.995647 
486.000000	19.079908 
486.500000	19.169730 
487.000000	19.259407 
487.500000	19.350854 
488.000000	19.445674 
488.500000	19.537319 
489.000000	19.609838 
489.500000	19.675869 
490.000000	19.730957 
490.500000	19.785897 
491.000000	19.818541 
491.500000	19.849602 
492.000000	19.864343 
492.500000	19.886424 
493.000000	19.899722 
493.500000	19.854138 
494.000000	19.773808 
494.500000	19.670667 
495.000000	19.553296 
495.500000	19.449173 
496.000000	19.350585 
496.500000	19.265065 
497.000000	19.188202 
497.500000	19.107974 
498.000000	19.039481 
498.500000	18.970485 
499.000000	18.890287 
499.500000	18.787778 
500.000000	18.679247 
500.500000	18.562069 
501.000000	18.462670 
501.500000	18.368804 
502.000000	18.304843 
502.500000	18.247052 
503.000000	18.164258 
503.500000	18.055681 
504.000000	17.929380 
504.500000	17.799163 
505.000000	17.677675 
505.500000	17.555262 
506.000000	17.447407 
506.500000	17.343815 
507.000000	17.232393 
507.500000	17.132862 
508.000000	17.028857 
508.500000	16.902993 
509.000000	16.750511 
509.500000	16.584912 
510.000000	16.409029 
510.500000	16.248694 
511.000000	16.091607 
511.500000	15.949155 
512.000000	15.800413 
512.500000	15.642630 
513.000000	15.477276 
513.500000	15.302497 
514.000000	15.138034 
514.500000	14.974933 
515.000000	14.816167 
515.500000	14.679524 
516.000000	14.552925 
516.500000	14.445181 
517.000000	14.355968 
517.500000	14.249950 
518.000000	14.127975 
518.500000	13.992245 
519.000000	13.846881 
519.500000	13.701971 
520.000000	13.561672 
520.500000	13.418963 
521.000000	13.278380 
521.500000	13.132587 
522.000000	12.981742 
522.500000	12.839216 
523.000000	12.693515 
523.500000	12.556738 
524.000000	12.420141 
524.500000	12.287486 
525.000000	12.167963 
525.500000	12.061146 
526.000000	11.991492 
526.500000	11.944703 
527.000000	11.887618 
527.500000	11.826160 
528.000000	11.759162 
528.500000	11.690073 
529.000000	11.629541 
529.500000	11.569129 
530.000000	11.491038 
530.500000	11.401790 
531.000000	11.308958 
531.500000	11.197114 
532.000000	11.085508 
532.500000	10.962573 
533.000000	10.825780 
533.500000	10.678211 
534.000000	10.519381 
534.500000	10.354309 
535.000000	10.179063 
535.500000	10.017628 
536.000000	9.850867  
536.500000	9.682051  
537.000000	9.516783  
537.500000	9.359720  
538.000000	9.201263  
538.500000	9.056651  
539.000000	8.922634  
539.500000	8.784039  
540.000000	8.645005  
540.500000	8.519675  
541.000000	8.390604  
541.500000	8.268913  
542.000000	8.159722  
542.500000	8.048528  
543.000000	7.941707  
543.500000	7.832430  
544.000000	7.719477  
544.500000	7.593931  
545.000000	7.468556  
545.500000	7.321005  
546.000000	7.168050  
546.500000	7.008272  
547.000000	6.858086  
547.500000	6.709546  
548.000000	6.563156  
548.500000	6.416365  
549.000000	6.269598  
549.500000	6.132378  
550.000000	6.007826  
550.500000	5.896314  
551.000000	5.798070  
551.500000	5.731715  
552.000000	5.684396  
552.500000	5.656518  
553.000000	5.639777  
553.500000	5.632418  
554.000000	5.628127  
554.500000	5.630776  
555.000000	5.620665  
555.500000	5.607740  
556.000000	5.588199  
556.500000	5.573346  
557.000000	5.553355  
557.500000	5.524870  
558.000000	5.479151  
558.500000	5.423960  
559.000000	5.366422  
559.500000	5.303527  
560.000000	5.242799  
560.500000	5.176648  
561.000000	5.123793  
561.500000	5.080968  
562.000000	5.046300  
562.500000	5.017032  
563.000000	4.989823  
563.500000	4.969728  
564.000000	4.952584  
564.500000	4.934900  
565.000000	4.918638  
565.500000	4.904841  
566.000000	4.892801  
566.500000	4.884666  
567.000000	4.880002  
567.500000	4.866073  
568.000000	4.847063  
568.500000	4.820954  
569.000000	4.785204  
569.500000	4.744323  
570.000000	4.697449  
570.500000	4.648754  
571.000000	4.597713  
571.500000	4.547722  
572.000000	4.501896  
572.500000	4.458837  
573.000000	4.420748  
573.500000	4.376894  
574.000000	4.334486  
574.500000	4.299380  
575.000000	4.270721  
575.500000	4.242447  
576.000000	4.222608  
576.500000	4.216411  
577.000000	4.214312  
577.500000	4.203430  
578.000000	4.187351  
578.500000	4.167514  
579.000000	4.141603  
579.500000	4.118091  
580.000000	4.085476  
580.500000	4.038759  
581.000000	3.987912  
581.500000	3.936117  
582.000000	3.880623  
582.500000	3.822283  
583.000000	3.747903  
583.500000	3.667034  
584.000000	3.584460  
584.500000	3.503402  
585.000000	3.417764  
585.500000	3.342403  
586.000000	3.288463  
586.500000	3.245569  
587.000000	3.205210  
587.500000	3.172506  
588.000000	3.145067  
588.500000	3.120310  
589.000000	3.111715  
589.500000	3.113957  
590.000000	3.111938  
590.500000	3.115492  
591.000000	3.130827  
591.500000	3.155713  
592.000000	3.186241  
592.500000	3.208235  
593.000000	3.225969  
593.500000	3.237364  
594.000000	3.240998  
594.500000	3.224008  
595.000000	3.198994  
595.500000	3.174919  
596.000000	3.140604  
596.500000	3.098332  
597.000000	3.054150  
597.500000	2.998865  
598.000000	2.931491  
598.500000	2.860471  
599.000000	2.790226  
599.500000	2.710326  
600.000000	2.628000  
