# Supplementary material for: Pure and doped carbon quantum dots as fluorescent probes for the detection of phenol compounds and antibiotics in aquariums
Source: Sci Rep. 2023 Aug 8;13:12863. doi: 10.1038/s41598-023-39490-y (PMC10409781; doi:10.1038/s41598-023-39490-y)
Supplement: Supplementary file 3 — Supplementary Information 3. [file 41598_2023_39490_MOESM3_ESM.zip › cd#27.sp]

PE FL                   SPECTRUM    ASCII       PEDS        1.60        
  -1
CD#27.SP
10/08/27
04:25:12.00
10/08/27
04:25:53.00


600.000000
1


LS55
330.00
10.00
20.00
SCAN
1
20
100
100
0
500
0
1
0
1
7
ON
600 330 
1 0 0
#HDR
-1
-1
#GR
NM

0.00002384185791015625
0.0
350.000000
0.500000
501
8
56.106448
0.457280
#DATA
350.000000	2.705000  
350.500000	2.447021  
351.000000	2.190047  
351.500000	1.941383  
352.000000	1.717412  
352.500000	1.509675  
353.000000	1.322019  
353.500000	1.159162  
354.000000	1.011835  
354.500000	0.870492  
355.000000	0.754705  
355.500000	0.648026  
356.000000	0.574577  
356.500000	0.524902  
357.000000	0.493077  
357.500000	0.476555  
358.000000	0.468443  
358.500000	0.459068  
359.000000	0.457280  
359.500000	0.462028  
360.000000	0.470527  
360.500000	0.469441  
361.000000	0.468355  
361.500000	0.472295  
362.000000	0.473062  
362.500000	0.477445  
363.000000	0.486469  
363.500000	0.501717  
364.000000	0.514087  
364.500000	0.530326  
365.000000	0.534202  
365.500000	0.538400  
366.000000	0.540279  
366.500000	0.551998  
367.000000	0.573185  
367.500000	0.595084  
368.000000	0.613848  
368.500000	0.632709  
369.000000	0.656827  
369.500000	0.682556  
370.000000	0.706042  
370.500000	0.742332  
371.000000	0.779744  
371.500000	0.809676  
372.000000	0.836096  
372.500000	0.856181  
373.000000	0.887978  
373.500000	0.929179  
374.000000	0.975455  
374.500000	1.013729  
375.000000	1.049931  
375.500000	1.077169  
376.000000	1.111112  
376.500000	1.155954  
377.000000	1.200700  
377.500000	1.246149  
378.000000	1.297912  
378.500000	1.360074  
379.000000	1.419533  
379.500000	1.479051  
380.000000	1.551716  
380.500000	1.633188  
381.000000	1.717932  
381.500000	1.808042  
382.000000	1.896866  
382.500000	2.003654  
383.000000	2.118919  
383.500000	2.241850  
384.000000	2.363886  
384.500000	2.483562  
385.000000	2.596706  
385.500000	2.709153  
386.000000	2.827435  
386.500000	2.945395  
387.000000	3.060011  
387.500000	3.183575  
388.000000	3.315612  
388.500000	3.439012  
389.000000	3.556146  
389.500000	3.668429  
390.000000	3.769290  
390.500000	3.871786  
391.000000	3.979279  
391.500000	4.084073  
392.000000	4.195761  
392.500000	4.307101  
393.000000	4.416224  
393.500000	4.528948  
394.000000	4.643496  
394.500000	4.764134  
395.000000	4.894926  
395.500000	5.053285  
396.000000	5.231995  
396.500000	5.420461  
397.000000	5.641809  
397.500000	5.894511  
398.000000	6.176739  
398.500000	6.483559  
399.000000	6.810473  
399.500000	7.143766  
400.000000	7.501495  
400.500000	7.878563  
401.000000	8.274258  
401.500000	8.675470  
402.000000	9.091981  
402.500000	9.509103  
403.000000	9.927134  
403.500000	10.341584 
404.000000	10.756426 
404.500000	11.157451 
405.000000	11.571289 
405.500000	11.998575 
406.000000	12.422727 
406.500000	12.859785 
407.000000	13.294700 
407.500000	13.752911 
408.000000	14.225836 
408.500000	14.696440 
409.000000	15.161437 
409.500000	15.628836 
410.000000	16.098036 
410.500000	16.576408 
411.000000	17.049373 
411.500000	17.538197 
412.000000	18.034801 
412.500000	18.526741 
413.000000	18.998170 
413.500000	19.470859 
414.000000	19.934330 
414.500000	20.408272 
415.000000	20.895262 
415.500000	21.415324 
416.000000	21.979031 
416.500000	22.550188 
417.000000	23.149982 
417.500000	23.761856 
418.000000	24.364033 
418.500000	24.976002 
419.000000	25.596151 
419.500000	26.208768 
420.000000	26.819473 
420.500000	27.424426 
421.000000	28.051221 
421.500000	28.695421 
422.000000	29.322685 
422.500000	29.903568 
423.000000	30.467545 
423.500000	31.015724 
424.000000	31.560005 
424.500000	32.083855 
425.000000	32.622488 
425.500000	33.179648 
426.000000	33.733151 
426.500000	34.284011 
427.000000	34.822186 
427.500000	35.320475 
428.000000	35.834110 
428.500000	36.352938 
429.000000	36.839238 
429.500000	37.286976 
430.000000	37.713519 
430.500000	38.154749 
431.000000	38.610913 
431.500000	39.059063 
432.000000	39.469127 
432.500000	39.842480 
433.000000	40.213825 
433.500000	40.589339 
434.000000	40.947635 
434.500000	41.298168 
435.000000	41.668557 
435.500000	42.074756 
436.000000	42.489188 
436.500000	42.882635 
437.000000	43.270689 
437.500000	43.705478 
438.000000	44.174957 
438.500000	44.616330 
439.000000	45.019141 
439.500000	45.411869 
440.000000	45.811932 
440.500000	46.207070 
441.000000	46.583005 
441.500000	46.936320 
442.000000	47.255555 
442.500000	47.545989 
443.000000	47.803212 
443.500000	48.045322 
444.000000	48.268450 
444.500000	48.491069 
445.000000	48.735135 
445.500000	48.978779 
446.000000	49.214908 
446.500000	49.450058 
447.000000	49.738927 
447.500000	50.058169 
448.000000	50.361483 
448.500000	50.658669 
449.000000	50.969016 
449.500000	51.297103 
450.000000	51.611746 
450.500000	51.914407 
451.000000	52.221097 
451.500000	52.503526 
452.000000	52.760782 
452.500000	52.962440 
453.000000	53.107362 
453.500000	53.240662 
454.000000	53.360012 
454.500000	53.474449 
455.000000	53.571557 
455.500000	53.649130 
456.000000	53.706499 
456.500000	53.776375 
457.000000	53.843554 
457.500000	53.874857 
458.000000	53.923955 
458.500000	53.985094 
459.000000	54.064604 
459.500000	54.135714 
460.000000	54.201287 
460.500000	54.259925 
461.000000	54.318728 
461.500000	54.365694 
462.000000	54.416022 
462.500000	54.419992 
463.000000	54.460899 
463.500000	54.517733 
464.000000	54.569974 
464.500000	54.620227 
465.000000	54.681489 
465.500000	54.745063 
466.000000	54.827027 
466.500000	54.919069 
467.000000	55.000143 
467.500000	55.134121 
468.000000	55.271154 
468.500000	55.428457 
469.000000	55.581384 
469.500000	55.727261 
470.000000	55.858455 
470.500000	55.962706 
471.000000	56.025383 
471.500000	56.091118 
472.000000	56.106448 
472.500000	56.105476 
473.000000	56.095016 
473.500000	56.061766 
474.000000	56.021564 
474.500000	55.926401 
475.000000	55.811550 
475.500000	55.689141 
476.000000	55.527841 
476.500000	55.326502 
477.000000	55.136393 
477.500000	54.920304 
478.000000	54.717485 
478.500000	54.533931 
479.000000	54.368403 
479.500000	54.206013 
480.000000	54.071911 
480.500000	53.941301 
481.000000	53.827294 
481.500000	53.707077 
482.000000	53.575554 
482.500000	53.443180 
483.000000	53.308005 
483.500000	53.185446 
484.000000	53.027846 
484.500000	52.853911 
485.000000	52.666673 
485.500000	52.423696 
486.000000	52.136873 
486.500000	51.803292 
487.000000	51.406279 
487.500000	51.010354 
488.000000	50.641939 
488.500000	50.287158 
489.000000	49.933555 
489.500000	49.604729 
490.000000	49.291621 
490.500000	48.970856 
491.000000	48.652301 
491.500000	48.349266 
492.000000	48.054505 
492.500000	47.783907 
493.000000	47.551783 
493.500000	47.332311 
494.000000	47.128893 
494.500000	46.931001 
495.000000	46.700295 
495.500000	46.450898 
496.000000	46.147577 
496.500000	45.763715 
497.000000	45.371359 
497.500000	45.015954 
498.000000	44.692506 
498.500000	44.350238 
499.000000	43.985948 
499.500000	43.626797 
500.000000	43.256432 
500.500000	42.856209 
501.000000	42.460365 
501.500000	42.077719 
502.000000	41.712525 
502.500000	41.382215 
503.000000	41.085390 
503.500000	40.829905 
504.000000	40.590921 
504.500000	40.333829 
505.000000	40.086391 
505.500000	39.814492 
506.000000	39.492130 
506.500000	39.159245 
507.000000	38.878769 
507.500000	38.634065 
508.000000	38.385112 
508.500000	38.100441 
509.000000	37.830822 
509.500000	37.578420 
510.000000	37.295973 
510.500000	36.971656 
511.000000	36.633332 
511.500000	36.257925 
512.000000	35.872926 
512.500000	35.486287 
513.000000	35.105110 
513.500000	34.724459 
514.000000	34.305163 
514.500000	33.880875 
515.000000	33.443536 
515.500000	32.970366 
516.000000	32.475733 
516.500000	32.016304 
517.000000	31.591304 
517.500000	31.157737 
518.000000	30.687408 
518.500000	30.243871 
519.000000	29.856673 
519.500000	29.500966 
520.000000	29.138774 
520.500000	28.802691 
521.000000	28.466598 
521.500000	28.143110 
522.000000	27.854901 
522.500000	27.593590 
523.000000	27.334413 
523.500000	27.054353 
524.000000	26.779686 
524.500000	26.500989 
525.000000	26.195570 
525.500000	25.859558 
526.000000	25.527179 
526.500000	25.213510 
527.000000	24.891311 
527.500000	24.541920 
528.000000	24.193973 
528.500000	23.860037 
529.000000	23.542579 
529.500000	23.235984 
530.000000	22.955483 
530.500000	22.684382 
531.000000	22.415881 
531.500000	22.180677 
532.000000	21.974459 
532.500000	21.768567 
533.000000	21.548172 
533.500000	21.339932 
534.000000	21.143481 
534.500000	20.924600 
535.000000	20.677373 
535.500000	20.396458 
536.000000	20.110255 
536.500000	19.817997 
537.000000	19.500873 
537.500000	19.176587 
538.000000	18.845760 
538.500000	18.508179 
539.000000	18.178327 
539.500000	17.858031 
540.000000	17.544623 
540.500000	17.233059 
541.000000	16.936526 
541.500000	16.670752 
542.000000	16.435967 
542.500000	16.211939 
543.000000	16.011660 
543.500000	15.845607 
544.000000	15.690703 
544.500000	15.536584 
545.000000	15.376862 
545.500000	15.215692 
546.000000	15.050008 
546.500000	14.858314 
547.000000	14.662730 
547.500000	14.461420 
548.000000	14.249650 
548.500000	14.036778 
549.000000	13.826600 
549.500000	13.617083 
550.000000	13.399750 
550.500000	13.176961 
551.000000	12.948770 
551.500000	12.740880 
552.000000	12.545489 
552.500000	12.362992 
553.000000	12.207625 
553.500000	12.065680 
554.000000	11.927660 
554.500000	11.801399 
555.000000	11.680623 
555.500000	11.562962 
556.000000	11.434505 
556.500000	11.313644 
557.000000	11.192176 
557.500000	11.070149 
558.000000	10.932088 
558.500000	10.788004 
559.000000	10.649239 
559.500000	10.501413 
560.000000	10.348108 
560.500000	10.174505 
561.000000	9.980355  
561.500000	9.785220  
562.000000	9.588643  
562.500000	9.404347  
563.000000	9.221075  
563.500000	9.034157  
564.000000	8.866351  
564.500000	8.703907  
565.000000	8.545747  
565.500000	8.385513  
566.000000	8.245084  
566.500000	8.107263  
567.000000	7.971824  
567.500000	7.823614  
568.000000	7.674536  
568.500000	7.554425  
569.000000	7.447521  
569.500000	7.363552  
570.000000	7.283883  
570.500000	7.189172  
571.000000	7.094181  
571.500000	7.003668  
572.000000	6.920804  
572.500000	6.836418  
573.000000	6.747617  
573.500000	6.670618  
574.000000	6.589671  
574.500000	6.506395  
575.000000	6.421536  
575.500000	6.345939  
576.000000	6.272441  
576.500000	6.192884  
577.000000	6.097549  
577.500000	5.992974  
578.000000	5.905166  
578.500000	5.822787  
579.000000	5.753269  
579.500000	5.690601  
580.000000	5.622753  
580.500000	5.555098  
581.000000	5.496317  
581.500000	5.444973  
582.000000	5.397666  
582.500000	5.347746  
583.000000	5.302180  
583.500000	5.258716  
584.000000	5.210320  
584.500000	5.164643  
585.000000	5.132565  
585.500000	5.103781  
586.000000	5.075147  
586.500000	5.045495  
587.000000	5.009470  
587.500000	4.972514  
588.000000	4.933341  
588.500000	4.895200  
589.000000	4.855012  
589.500000	4.812018  
590.000000	4.768065  
590.500000	4.739000  
591.000000	4.720552  
591.500000	4.711991  
592.000000	4.715756  
592.500000	4.724548  
593.000000	4.731377  
593.500000	4.729822  
594.000000	4.728157  
594.500000	4.727048  
595.000000	4.716369  
595.500000	4.694342  
596.000000	4.666494  
596.500000	4.630827  
597.000000	4.575086  
597.500000	4.504028  
598.000000	4.423346  
598.500000	4.332551  
599.000000	4.226304  
599.500000	4.104044  
600.000000	3.980000  
