# Supplementary material for: Pure and doped carbon quantum dots as fluorescent probes for the detection of phenol compounds and antibiotics in aquariums
Source: Sci Rep. 2023 Aug 8;13:12863. doi: 10.1038/s41598-023-39490-y (PMC10409781; doi:10.1038/s41598-023-39490-y)
Supplement: Supplementary file 3 — Supplementary Information 3. [file 41598_2023_39490_MOESM3_ESM.zip › cd#01.sp]

PE FL                   SPECTRUM    ASCII       PEDS        1.60        
  -1
CD#01.SP
10/08/27
03:54:20.00
10/08/27
03:55:01.00


600.000000
1


LS55
300.00
10.00
20.00
SCAN
1
20
100
100
0
500
0
1
0
1
7
ON
435 365 
1 0 0
#HDR
-1
-1
#GR
NM

0.00002384185791015625
0.0
320.000000
0.500000
561
8
876.371624
9.243771
#DATA
320.000000	52.003000  
320.500000	47.544033  
321.000000	43.151175  
321.500000	38.899379  
322.000000	34.837688  
322.500000	31.030427  
323.000000	27.506626  
323.500000	24.308429  
324.000000	21.446759  
324.500000	18.925500  
325.000000	16.752012  
325.500000	14.910865  
326.000000	13.394387  
326.500000	12.178686  
327.000000	11.221499  
327.500000	10.503314  
328.000000	9.971940   
328.500000	9.611973   
329.000000	9.384176   
329.500000	9.267812   
330.000000	9.243771   
330.500000	9.286854   
331.000000	9.392632   
331.500000	9.533895   
332.000000	9.721833   
332.500000	9.929115   
333.000000	10.167732  
333.500000	10.421060  
334.000000	10.672533  
334.500000	10.925398  
335.000000	11.179068  
335.500000	11.439749  
336.000000	11.693784  
336.500000	11.942906  
337.000000	12.190838  
337.500000	12.416107  
338.000000	12.630028  
338.500000	12.830111  
339.000000	13.020474  
339.500000	13.208630  
340.000000	13.387626  
340.500000	13.573066  
341.000000	13.751190  
341.500000	13.929821  
342.000000	14.092212  
342.500000	14.264563  
343.000000	14.438902  
343.500000	14.602206  
344.000000	14.748075  
344.500000	14.886859  
345.000000	15.034160  
345.500000	15.177536  
346.000000	15.333290  
346.500000	15.496838  
347.000000	15.631852  
347.500000	15.760690  
348.000000	15.895406  
348.500000	16.016812  
349.000000	16.125663  
349.500000	16.226596  
350.000000	16.333317  
350.500000	16.443408  
351.000000	16.551813  
351.500000	16.650640  
352.000000	16.769573  
352.500000	16.906453  
353.000000	17.057731  
353.500000	17.213730  
354.000000	17.372660  
354.500000	17.555649  
355.000000	17.762460  
355.500000	18.012138  
356.000000	18.295050  
356.500000	18.582505  
357.000000	18.889735  
357.500000	19.234404  
358.000000	19.594326  
358.500000	19.956123  
359.000000	20.319817  
359.500000	20.686838  
360.000000	21.059744  
360.500000	21.415697  
361.000000	21.747644  
361.500000	22.056959  
362.000000	22.341795  
362.500000	22.607012  
363.000000	22.842213  
363.500000	23.031933  
364.000000	23.185108  
364.500000	23.307406  
365.000000	23.414509  
365.500000	23.512530  
366.000000	23.588891  
366.500000	23.658046  
367.000000	23.731860  
367.500000	23.806013  
368.000000	23.878951  
368.500000	23.967189  
369.000000	24.079023  
369.500000	24.228267  
370.000000	24.419106  
370.500000	24.652276  
371.000000	24.930531  
371.500000	25.240043  
372.000000	25.585071  
372.500000	25.972914  
373.000000	26.392485  
373.500000	26.831496  
374.000000	27.292189  
374.500000	27.778800  
375.000000	28.305597  
375.500000	28.866338  
376.000000	29.468662  
376.500000	30.084706  
377.000000	30.695333  
377.500000	31.294506  
378.000000	31.893839  
378.500000	32.491167  
379.000000	33.094965  
379.500000	33.729278  
380.000000	34.409355  
380.500000	35.146699  
381.000000	35.934186  
381.500000	36.766054  
382.000000	37.649673  
382.500000	38.594237  
383.000000	39.584444  
383.500000	40.614762  
384.000000	41.698738  
384.500000	42.857645  
385.000000	44.093031  
385.500000	45.424598  
386.000000	46.828397  
386.500000	48.296018  
387.000000	49.835240  
387.500000	51.444346  
388.000000	53.117545  
388.500000	54.847378  
389.000000	56.650255  
389.500000	58.557116  
390.000000	60.561351  
390.500000	62.660966  
391.000000	64.875959  
391.500000	67.195902  
392.000000	69.626210  
392.500000	72.159156  
393.000000	74.799115  
393.500000	77.554927  
394.000000	80.452972  
394.500000	83.466967  
395.000000	86.635684  
395.500000	89.933996  
396.000000	93.366329  
396.500000	96.963613  
397.000000	100.732460 
397.500000	104.670556 
398.000000	108.752022 
398.500000	112.997781 
399.000000	117.436942 
399.500000	122.021788 
400.000000	126.799720 
400.500000	131.772383 
401.000000	136.893537 
401.500000	142.183060 
402.000000	147.624155 
402.500000	153.217420 
403.000000	158.990848 
403.500000	164.968891 
404.000000	171.085803 
404.500000	177.360943 
405.000000	183.782012 
405.500000	190.282434 
406.000000	196.879890 
406.500000	203.619617 
407.000000	210.464122 
407.500000	217.417774 
408.000000	224.507225 
408.500000	231.728462 
409.000000	239.053054 
409.500000	246.515376 
410.000000	254.103642 
410.500000	261.765544 
411.000000	269.475013 
411.500000	277.233585 
412.000000	285.066520 
412.500000	293.029731 
413.000000	301.141098 
413.500000	309.337731 
414.000000	317.645069 
414.500000	326.068512 
415.000000	334.520355 
415.500000	342.963842 
416.000000	351.417220 
416.500000	359.825746 
417.000000	368.241581 
417.500000	376.696554 
418.000000	385.133041 
418.500000	393.572693 
419.000000	401.998808 
419.500000	410.397135 
420.000000	418.731383 
420.500000	426.975303 
421.000000	435.178925 
421.500000	443.354241 
422.000000	451.551987 
422.500000	459.764909 
423.000000	468.021043 
423.500000	476.334393 
424.000000	484.744484 
424.500000	493.190160 
425.000000	501.590860 
425.500000	509.953364 
426.000000	518.201171 
426.500000	526.410260 
427.000000	534.592143 
427.500000	542.682040 
428.000000	550.737274 
428.500000	558.700598 
429.000000	566.562322 
429.500000	574.248321 
430.000000	581.704899 
430.500000	588.991590 
431.000000	596.122594 
431.500000	603.108949 
432.000000	609.923270 
432.500000	616.606458 
433.000000	623.171472 
433.500000	629.677015 
434.000000	636.172958 
434.500000	642.584359 
435.000000	648.897209 
435.500000	655.063745 
436.000000	661.087240 
436.500000	666.979571 
437.000000	672.776479 
437.500000	678.521207 
438.000000	684.191567 
438.500000	689.766889 
439.000000	695.203795 
439.500000	700.473187 
440.000000	705.653999 
440.500000	710.797107 
441.000000	715.845055 
441.500000	720.744317 
442.000000	725.554502 
442.500000	730.242361 
443.000000	734.810199 
443.500000	739.361518 
444.000000	743.842998 
444.500000	748.276195 
445.000000	752.647868 
445.500000	756.899742 
446.000000	760.973769 
446.500000	764.910247 
447.000000	768.752319 
447.500000	772.524973 
448.000000	776.190152 
448.500000	779.763372 
449.000000	783.191655 
449.500000	786.481525 
450.000000	789.792667 
450.500000	793.055705 
451.000000	796.234745 
451.500000	799.420766 
452.000000	802.547779 
452.500000	805.550472 
453.000000	808.503710 
453.500000	811.387040 
454.000000	814.229413 
454.500000	817.095238 
455.000000	819.858696 
455.500000	822.490487 
456.000000	825.003873 
456.500000	827.424647 
457.000000	829.818628 
457.500000	832.150243 
458.000000	834.428592 
458.500000	836.527317 
459.000000	838.453252 
459.500000	840.418696 
460.000000	842.339012 
460.500000	844.139772 
461.000000	845.981781 
461.500000	847.787351 
462.000000	849.541951 
462.500000	851.298192 
463.000000	853.008732 
463.500000	854.677229 
464.000000	856.413821 
464.500000	858.089823 
465.000000	859.742442 
465.500000	861.291939 
466.000000	862.682780 
466.500000	864.051597 
467.000000	865.403323 
467.500000	866.674681 
468.000000	867.778285 
468.500000	868.742992 
469.000000	869.727814 
469.500000	870.676325 
470.000000	871.469985 
470.500000	872.239091 
471.000000	872.871138 
471.500000	873.459353 
472.000000	873.966631 
472.500000	874.392958 
473.000000	874.727537 
473.500000	875.142960 
474.000000	875.476897 
474.500000	875.827102 
475.000000	876.121560 
475.500000	876.282551 
476.000000	876.369819 
476.500000	876.371624 
477.000000	876.251619 
477.500000	875.943508 
478.000000	875.458713 
478.500000	874.892368 
479.000000	874.223326 
479.500000	873.383588 
480.000000	872.409426 
480.500000	871.207217 
481.000000	869.931579 
481.500000	868.444474 
482.000000	866.798359 
482.500000	865.006387 
483.000000	863.191191 
483.500000	861.300508 
484.000000	859.397626 
484.500000	857.443248 
485.000000	855.430397 
485.500000	853.313947 
486.000000	851.082826 
486.500000	848.826975 
487.000000	846.567598 
487.500000	844.185050 
488.000000	841.731796 
488.500000	839.219362 
489.000000	836.603153 
489.500000	833.886031 
490.000000	831.044027 
490.500000	828.146818 
491.000000	824.994585 
491.500000	821.626838 
492.000000	818.073266 
492.500000	814.392083 
493.000000	810.591019 
493.500000	806.645386 
494.000000	802.542340 
494.500000	798.342961 
495.000000	793.943922 
495.500000	789.285603 
496.000000	784.560452 
496.500000	779.832792 
497.000000	774.982162 
497.500000	770.011229 
498.000000	764.985803 
498.500000	759.925737 
499.000000	754.850400 
499.500000	749.822396 
500.000000	744.830573 
500.500000	739.738789 
501.000000	734.582883 
501.500000	729.439793 
502.000000	724.317166 
502.500000	719.249702 
503.000000	714.156529 
503.500000	709.029197 
504.000000	703.927667 
504.500000	698.784882 
505.000000	693.545674 
505.500000	688.297565 
506.000000	683.101347 
506.500000	677.829492 
507.000000	672.416049 
507.500000	666.903730 
508.000000	661.304508 
508.500000	655.671847 
509.000000	650.110180 
509.500000	644.539794 
510.000000	638.867837 
510.500000	633.120896 
511.000000	627.371407 
511.500000	621.644731 
512.000000	615.929473 
512.500000	610.158299 
513.000000	604.363116 
513.500000	598.564766 
514.000000	592.760614 
514.500000	586.936749 
515.000000	581.077693 
515.500000	575.304308 
516.000000	569.562508 
516.500000	563.799886 
517.000000	557.977758 
517.500000	552.124532 
518.000000	546.250907 
518.500000	540.427313 
519.000000	534.590908 
519.500000	528.685691 
520.000000	522.709973 
520.500000	516.779660 
521.000000	510.902506 
521.500000	505.093549 
522.000000	499.323869 
522.500000	493.670809 
523.000000	488.050359 
523.500000	482.450037 
524.000000	476.886238 
524.500000	471.293225 
525.000000	465.773153 
525.500000	460.289067 
526.000000	454.829369 
526.500000	449.387010 
527.000000	443.966927 
527.500000	438.573382 
528.000000	433.231744 
528.500000	427.906317 
529.000000	422.570421 
529.500000	417.195686 
530.000000	411.873133 
530.500000	406.626828 
531.000000	401.450822 
531.500000	396.363867 
532.000000	391.455181 
532.500000	386.628936 
533.000000	381.931649 
533.500000	377.348437 
534.000000	372.839727 
534.500000	368.400521 
535.000000	364.034103 
535.500000	359.693897 
536.000000	355.407560 
536.500000	351.142337 
537.000000	346.893277 
537.500000	342.642814 
538.000000	338.386288 
538.500000	334.089100 
539.000000	329.711440 
539.500000	325.281810 
540.000000	320.848856 
540.500000	316.418167 
541.000000	311.987371 
541.500000	307.586433 
542.000000	303.152214 
542.500000	298.769796 
543.000000	294.435097 
543.500000	290.181823 
544.000000	285.986033 
544.500000	281.876832 
545.000000	277.822386 
545.500000	273.844414 
546.000000	269.930117 
546.500000	266.087387 
547.000000	262.288563 
547.500000	258.563434 
548.000000	254.904212 
548.500000	251.284977 
549.000000	247.666937 
549.500000	244.102797 
550.000000	240.601805 
550.500000	237.168717 
551.000000	233.802817 
551.500000	230.459832 
552.000000	227.184752 
552.500000	223.959844 
553.000000	220.818107 
553.500000	217.715493 
554.000000	214.665549 
554.500000	211.686888 
555.000000	208.771378 
555.500000	205.909155 
556.000000	203.074096 
556.500000	200.284442 
557.000000	197.543203 
557.500000	194.865044 
558.000000	192.235504 
558.500000	189.611128 
559.000000	186.995800 
559.500000	184.413316 
560.000000	181.882571 
560.500000	179.391685 
561.000000	176.930203 
561.500000	174.500393 
562.000000	172.102720 
562.500000	169.766279 
563.000000	167.471792 
563.500000	165.194954 
564.000000	162.961496 
564.500000	160.752396 
565.000000	158.597134 
565.500000	156.464372 
566.000000	154.350217 
566.500000	152.266875 
567.000000	150.228802 
567.500000	148.221462 
568.000000	146.241222 
568.500000	144.294561 
569.000000	142.386184 
569.500000	140.525268 
570.000000	138.699522 
570.500000	136.934588 
571.000000	135.209771 
571.500000	133.523062 
572.000000	131.923170 
572.500000	130.422982 
573.000000	129.005128 
573.500000	127.722413 
574.000000	126.558510 
574.500000	125.544324 
575.000000	124.658808 
575.500000	123.928353 
576.000000	123.371729 
576.500000	122.987314 
577.000000	122.748175 
577.500000	122.702995 
578.000000	122.868918 
578.500000	123.292446 
579.000000	123.969167 
579.500000	124.891370 
580.000000	126.078518 
580.500000	127.522578 
581.000000	129.217474 
581.500000	131.209706 
582.000000	133.525950 
582.500000	136.154083 
583.000000	139.147329 
583.500000	142.468911 
584.000000	146.136471 
584.500000	150.156310 
585.000000	154.545820 
585.500000	159.292849 
586.000000	164.382194 
586.500000	169.762432 
587.000000	175.496911 
587.500000	181.577959 
588.000000	187.998180 
588.500000	194.689564 
589.000000	201.656281 
589.500000	208.885060 
590.000000	216.371209 
590.500000	224.062393 
591.000000	231.984992 
591.500000	240.128308 
592.000000	248.430124 
592.500000	256.905315 
593.000000	265.469043 
593.500000	274.051542 
594.000000	282.554673 
594.500000	290.951814 
595.000000	299.207519 
595.500000	307.304542 
596.000000	315.159327 
596.500000	322.796832 
597.000000	330.213393 
597.500000	337.410102 
598.000000	344.357592 
598.500000	351.073173 
599.000000	357.569834 
599.500000	363.931727 
600.000000	370.192000 
