# Supplementary material for: Pure and doped carbon quantum dots as fluorescent probes for the detection of phenol compounds and antibiotics in aquariums
Source: Sci Rep. 2023 Aug 8;13:12863. doi: 10.1038/s41598-023-39490-y (PMC10409781; doi:10.1038/s41598-023-39490-y)
Supplement: Supplementary file 3 — Supplementary Information 3. [file 41598_2023_39490_MOESM3_ESM.zip › cd#03.sp]

PE FL                   SPECTRUM    ASCII       PEDS        1.60        
  -1
CD#03.SP
10/08/27
03:56:18.00
10/08/27
03:57:06.00


600.000000
1


LS55
280.00
10.00
20.00
SCAN
1
20
100
100
0
500
0
1
0
1
7
ON
600 330 
1 0 0
#HDR
-1
-1
#GR
NM

0.00002384185791015625
0.0
300.000000
0.500000
601
8
405.558288
8.650537
#DATA
300.000000	20.232000  
300.500000	18.958721  
301.000000	17.706941  
301.500000	16.521825  
302.000000	15.412807  
302.500000	14.377483  
303.000000	13.408710  
303.500000	12.504829  
304.000000	11.676857  
304.500000	10.941138  
305.000000	10.308165  
305.500000	9.775418   
306.000000	9.336596   
306.500000	9.007912   
307.000000	8.795172   
307.500000	8.681710   
308.000000	8.650537   
308.500000	8.691343   
309.000000	8.772365   
309.500000	8.899985   
310.000000	9.068019   
310.500000	9.276667   
311.000000	9.528902   
311.500000	9.831482   
312.000000	10.162748  
312.500000	10.500948  
313.000000	10.833859  
313.500000	11.152445  
314.000000	11.449222  
314.500000	11.730485  
315.000000	11.978248  
315.500000	12.177895  
316.000000	12.339711  
316.500000	12.475164  
317.000000	12.584890  
317.500000	12.669881  
318.000000	12.744011  
318.500000	12.791263  
319.000000	12.823364  
319.500000	12.844070  
320.000000	12.859820  
320.500000	12.875742  
321.000000	12.902604  
321.500000	12.924842  
322.000000	12.941658  
322.500000	12.942179  
323.000000	12.947887  
323.500000	12.948281  
324.000000	12.965184  
324.500000	12.990379  
325.000000	13.010072  
325.500000	13.025380  
326.000000	13.059221  
326.500000	13.116695  
327.000000	13.201330  
327.500000	13.319897  
328.000000	13.472044  
328.500000	13.640937  
329.000000	13.828859  
329.500000	14.049265  
330.000000	14.307752  
330.500000	14.613212  
331.000000	14.935571  
331.500000	15.285165  
332.000000	15.642225  
332.500000	16.040751  
333.000000	16.433482  
333.500000	16.838535  
334.000000	17.255301  
334.500000	17.672089  
335.000000	18.092283  
335.500000	18.518689  
336.000000	18.955977  
336.500000	19.413472  
337.000000	19.885436  
337.500000	20.371326  
338.000000	20.844456  
338.500000	21.307502  
339.000000	21.756825  
339.500000	22.207685  
340.000000	22.673225  
340.500000	23.125398  
341.000000	23.573012  
341.500000	24.001571  
342.000000	24.436711  
342.500000	24.809349  
343.000000	25.153256  
343.500000	25.468111  
344.000000	25.747497  
344.500000	26.018423  
345.000000	26.282668  
345.500000	26.534155  
346.000000	26.766367  
346.500000	26.994015  
347.000000	27.220660  
347.500000	27.410255  
348.000000	27.578338  
348.500000	27.734398  
349.000000	27.903973  
349.500000	28.085101  
350.000000	28.285503  
350.500000	28.518713  
351.000000	28.777058  
351.500000	29.067348  
352.000000	29.336689  
352.500000	29.625433  
353.000000	29.917495  
353.500000	30.206489  
354.000000	30.546002  
354.500000	30.942578  
355.000000	31.374896  
355.500000	31.830771  
356.000000	32.323966  
356.500000	32.844805  
357.000000	33.354383  
357.500000	33.864699  
358.000000	34.373967  
358.500000	34.890273  
359.000000	35.387531  
359.500000	35.888125  
360.000000	36.399294  
360.500000	36.895242  
361.000000	37.364702  
361.500000	37.784243  
362.000000	38.177905  
362.500000	38.540807  
363.000000	38.852968  
363.500000	39.141935  
364.000000	39.429226  
364.500000	39.684290  
365.000000	39.899812  
365.500000	40.107882  
366.000000	40.308802  
366.500000	40.490870  
367.000000	40.665720  
367.500000	40.830951  
368.000000	41.008065  
368.500000	41.169064  
369.000000	41.328823  
369.500000	41.511135  
370.000000	41.690414  
370.500000	41.864400  
371.000000	42.036269  
371.500000	42.216379  
372.000000	42.426873  
372.500000	42.644831  
373.000000	42.885159  
373.500000	43.159432  
374.000000	43.446151  
374.500000	43.748998  
375.000000	44.086617  
375.500000	44.465838  
376.000000	44.888733  
376.500000	45.372238  
377.000000	45.900424  
377.500000	46.490117  
378.000000	47.114891  
378.500000	47.755397  
379.000000	48.437959  
379.500000	49.131713  
380.000000	49.806361  
380.500000	50.465203  
381.000000	51.100265  
381.500000	51.740883  
382.000000	52.374005  
382.500000	52.961792  
383.000000	53.524504  
383.500000	54.063142  
384.000000	54.587030  
384.500000	55.102493  
385.000000	55.635514  
385.500000	56.187888  
386.000000	56.771182  
386.500000	57.386208  
387.000000	58.048887  
387.500000	58.765214  
388.000000	59.500569  
388.500000	60.281924  
389.000000	61.119286  
389.500000	61.969103  
390.000000	62.846609  
390.500000	63.769392  
391.000000	64.719456  
391.500000	65.717857  
392.000000	66.714371  
392.500000	67.713501  
393.000000	68.709013  
393.500000	69.729254  
394.000000	70.761822  
394.500000	71.833226  
395.000000	72.925028  
395.500000	74.053847  
396.000000	75.235025  
396.500000	76.473132  
397.000000	77.771082  
397.500000	79.094377  
398.000000	80.455814  
398.500000	81.870819  
399.000000	83.309174  
399.500000	84.782434  
400.000000	86.317147  
400.500000	87.874649  
401.000000	89.505723  
401.500000	91.201735  
402.000000	92.947057  
402.500000	94.729678  
403.000000	96.558444  
403.500000	98.445360  
404.000000	100.382753 
404.500000	102.385100 
405.000000	104.443524 
405.500000	106.572221 
406.000000	108.764364 
406.500000	111.033897 
407.000000	113.341122 
407.500000	115.701189 
408.000000	118.088140 
408.500000	120.501267 
409.000000	122.915352 
409.500000	125.341525 
410.000000	127.780302 
410.500000	130.220907 
411.000000	132.726381 
411.500000	135.257987 
412.000000	137.822310 
412.500000	140.390015 
413.000000	143.008973 
413.500000	145.694140 
414.000000	148.436014 
414.500000	151.223591 
415.000000	154.087186 
415.500000	157.005558 
416.000000	159.974905 
416.500000	162.999778 
417.000000	166.085755 
417.500000	169.168376 
418.000000	172.260198 
418.500000	175.321701 
419.000000	178.329483 
419.500000	181.315671 
420.000000	184.188993 
420.500000	187.020447 
421.000000	189.773818 
421.500000	192.502770 
422.000000	195.117092 
422.500000	197.644164 
423.000000	200.132456 
423.500000	202.576353 
424.000000	204.946976 
424.500000	207.292657 
425.000000	209.596394 
425.500000	211.860021 
426.000000	214.112277 
426.500000	216.369051 
427.000000	218.608435 
427.500000	220.842748 
428.000000	223.083734 
428.500000	225.296532 
429.000000	227.523801 
429.500000	229.693605 
430.000000	231.853327 
430.500000	234.000398 
431.000000	236.197153 
431.500000	238.364282 
432.000000	240.466103 
432.500000	242.565728 
433.000000	244.652517 
433.500000	246.662449 
434.000000	248.596799 
434.500000	250.484913 
435.000000	252.284828 
435.500000	254.035255 
436.000000	255.782032 
436.500000	257.543932 
437.000000	259.271771 
437.500000	260.976180 
438.000000	262.633043 
438.500000	264.224673 
439.000000	265.738417 
439.500000	267.236286 
440.000000	268.744227 
440.500000	270.264807 
441.000000	271.801795 
441.500000	273.306634 
442.000000	274.808024 
442.500000	276.330653 
443.000000	277.824505 
443.500000	279.282040 
444.000000	280.743960 
444.500000	282.119507 
445.000000	283.396624 
445.500000	284.651129 
446.000000	285.968947 
446.500000	287.303442 
447.000000	288.623477 
447.500000	289.918696 
448.000000	291.079509 
448.500000	292.148058 
449.000000	293.220200 
449.500000	294.317224 
450.000000	295.333378 
450.500000	296.304592 
451.000000	297.251102 
451.500000	298.167182 
452.000000	299.061167 
452.500000	299.931299 
453.000000	300.808410 
453.500000	301.717769 
454.000000	302.542913 
454.500000	303.259715 
455.000000	303.932075 
455.500000	304.687413 
456.000000	305.494026 
456.500000	306.300070 
457.000000	307.150417 
457.500000	307.926936 
458.000000	308.632255 
458.500000	309.384201 
459.000000	310.227354 
459.500000	311.017165 
460.000000	311.750994 
460.500000	312.470465 
461.000000	313.135222 
461.500000	313.730464 
462.000000	314.268873 
462.500000	314.823812 
463.000000	315.393666 
463.500000	315.910064 
464.000000	316.320445 
464.500000	316.637119 
465.000000	316.961853 
465.500000	317.327203 
466.000000	317.694412 
466.500000	318.082359 
467.000000	318.440175 
467.500000	318.745015 
468.000000	319.055386 
468.500000	319.454127 
469.000000	319.847817 
469.500000	320.227047 
470.000000	320.658592 
470.500000	321.092180 
471.000000	321.550954 
471.500000	322.045330 
472.000000	322.625373 
472.500000	323.218568 
473.000000	323.798967 
473.500000	324.324200 
474.000000	324.770264 
474.500000	325.185866 
475.000000	325.634153 
475.500000	326.089997 
476.000000	326.489999 
476.500000	326.851888 
477.000000	327.154025 
477.500000	327.403645 
478.000000	327.650907 
478.500000	327.856225 
479.000000	328.025961 
479.500000	328.158481 
480.000000	328.252755 
480.500000	328.383347 
481.000000	328.532435 
481.500000	328.674275 
482.000000	328.761552 
482.500000	328.766250 
483.000000	328.688985 
483.500000	328.500676 
484.000000	328.187778 
484.500000	327.861362 
485.000000	327.514260 
485.500000	327.018675 
486.000000	326.385666 
486.500000	325.671993 
487.000000	324.866129 
487.500000	323.945066 
488.000000	322.984925 
488.500000	321.969854 
489.000000	320.880972 
489.500000	319.708119 
490.000000	318.576193 
490.500000	317.473576 
491.000000	316.348815 
491.500000	315.208691 
492.000000	314.015563 
492.500000	312.738224 
493.000000	311.403068 
493.500000	309.984383 
494.000000	308.582499 
494.500000	307.217262 
495.000000	305.750207 
495.500000	304.168652 
496.000000	302.510547 
496.500000	300.797866 
497.000000	298.957182 
497.500000	297.058939 
498.000000	295.112554 
498.500000	293.112035 
499.000000	291.028114 
499.500000	288.957330 
500.000000	286.925336 
500.500000	284.882381 
501.000000	282.865147 
501.500000	280.876257 
502.000000	278.812962 
502.500000	276.741785 
503.000000	274.663744 
503.500000	272.633009 
504.000000	270.686039 
504.500000	268.706168 
505.000000	266.743131 
505.500000	264.784646 
506.000000	262.891043 
506.500000	261.015026 
507.000000	259.166062 
507.500000	257.336664 
508.000000	255.522867 
508.500000	253.692496 
509.000000	251.811429 
509.500000	249.957046 
510.000000	248.129506 
510.500000	246.319809 
511.000000	244.576889 
511.500000	242.783223 
512.000000	240.975430 
512.500000	239.198136 
513.000000	237.462391 
513.500000	235.752653 
514.000000	233.935831 
514.500000	232.081618 
515.000000	230.131583 
515.500000	228.208325 
516.000000	226.305649 
516.500000	224.407986 
517.000000	222.502152 
517.500000	220.578794 
518.000000	218.654446 
518.500000	216.674541 
519.000000	214.703183 
519.500000	212.735163 
520.000000	210.748449 
520.500000	208.785473 
521.000000	206.794355 
521.500000	204.818132 
522.000000	202.881444 
522.500000	201.051208 
523.000000	199.326848 
523.500000	197.576985 
524.000000	195.842628 
524.500000	194.062215 
525.000000	192.310186 
525.500000	190.573307 
526.000000	188.889220 
526.500000	187.218331 
527.000000	185.578561 
527.500000	183.971327 
528.000000	182.381922 
528.500000	180.815818 
529.000000	179.243941 
529.500000	177.660359 
530.000000	176.094211 
530.500000	174.497585 
531.000000	172.946644 
531.500000	171.429271 
532.000000	169.971868 
532.500000	168.649142 
533.000000	167.402649 
533.500000	166.247297 
534.000000	165.134636 
534.500000	164.158635 
535.000000	163.305179 
535.500000	162.635665 
536.000000	162.126715 
536.500000	161.795153 
537.000000	161.615652 
537.500000	161.690021 
538.000000	162.016757 
538.500000	162.580616 
539.000000	163.405251 
539.500000	164.480785 
540.000000	165.757796 
540.500000	167.296948 
541.000000	169.051051 
541.500000	170.997378 
542.000000	173.251965 
542.500000	175.791957 
543.000000	178.594195 
543.500000	181.584809 
544.000000	184.878682 
544.500000	188.442765 
545.000000	192.301958 
545.500000	196.500470 
546.000000	201.002458 
546.500000	205.755434 
547.000000	210.845313 
547.500000	216.256772 
548.000000	221.978879 
548.500000	228.028214 
549.000000	234.362530 
549.500000	240.962720 
550.000000	247.809781 
550.500000	254.781955 
551.000000	261.895602 
551.500000	269.232874 
552.000000	276.727350 
552.500000	284.261721 
553.000000	291.749506 
553.500000	299.229808 
554.000000	306.651650 
554.500000	313.971629 
555.000000	321.208734 
555.500000	328.293233 
556.000000	335.149605 
556.500000	341.847789 
557.000000	348.343556 
557.500000	354.623984 
558.000000	360.707037 
558.500000	366.498163 
559.000000	372.022218 
559.500000	377.241045 
560.000000	382.024735 
560.500000	386.416181 
561.000000	390.494769 
561.500000	394.204683 
562.000000	397.435219 
562.500000	400.177458 
563.000000	402.388278 
563.500000	404.049185 
564.000000	405.129531 
564.500000	405.558288 
565.000000	405.309414 
565.500000	404.378937 
566.000000	402.806664 
566.500000	400.566481 
567.000000	397.675839 
567.500000	394.169731 
568.000000	390.064610 
568.500000	385.382399 
569.000000	380.115551 
569.500000	374.241486 
570.000000	367.818967 
570.500000	360.981709 
571.000000	353.754140 
571.500000	346.132472 
572.000000	338.234263 
572.500000	330.026433 
573.000000	321.571140 
573.500000	312.924804 
574.000000	304.015976 
574.500000	294.882397 
575.000000	285.593556 
575.500000	276.169431 
576.000000	266.638041 
576.500000	257.040097 
577.000000	247.395720 
577.500000	237.819110 
578.000000	228.307733 
578.500000	218.854307 
579.000000	209.494105 
579.500000	200.231325 
580.000000	191.132620 
580.500000	182.193620 
581.000000	173.417932 
581.500000	164.874314 
582.000000	156.592228 
582.500000	148.610970 
583.000000	140.937418 
583.500000	133.528338 
584.000000	126.384840 
584.500000	119.561457 
585.000000	113.036251 
585.500000	106.834952 
586.000000	100.961441 
586.500000	95.356290  
587.000000	90.109725  
587.500000	85.196539  
588.000000	80.607897  
588.500000	76.313678  
589.000000	72.333207  
589.500000	68.679483  
590.000000	65.309448  
590.500000	62.190457  
591.000000	59.313672  
591.500000	56.694776  
592.000000	54.353899  
592.500000	52.236616  
593.000000	50.333518  
593.500000	48.638904  
594.000000	47.141333  
594.500000	45.809398  
595.000000	44.676124  
595.500000	43.740191  
596.000000	42.958665  
596.500000	42.336230  
597.000000	41.859044  
597.500000	41.501682  
598.000000	41.243091  
598.500000	41.098661  
599.000000	41.078753  
599.500000	41.118451  
600.000000	41.184000  
