# Supplementary material for: Pure and doped carbon quantum dots as fluorescent probes for the detection of phenol compounds and antibiotics in aquariums
Source: Sci Rep. 2023 Aug 8;13:12863. doi: 10.1038/s41598-023-39490-y (PMC10409781; doi:10.1038/s41598-023-39490-y)
Supplement: Supplementary file 3 — Supplementary Information 3. [file 41598_2023_39490_MOESM3_ESM.zip › cd#04.sp]

PE FL                   SPECTRUM    ASCII       PEDS        1.60        
  -1
CD#04.SP
10/08/27
03:57:23.00
10/08/27
03:58:11.00


600.000000
1


LS55
270.00
10.00
20.00
SCAN
1
20
100
100
0
500
0
1
0
1
7
ON
600 280 
1 0 0
#HDR
-1
-1
#GR
NM

0.00002384185791015625
0.0
300.000000
0.500000
601
8
575.658007
7.619000
#DATA
300.000000	7.619000   
300.500000	7.622837   
301.000000	7.643637   
301.500000	7.671982   
302.000000	7.711422   
302.500000	7.752359   
303.000000	7.828454   
303.500000	7.915766   
304.000000	8.030638   
304.500000	8.168857   
305.000000	8.327635   
305.500000	8.514044   
306.000000	8.717082   
306.500000	8.937468   
307.000000	9.177970   
307.500000	9.414594   
308.000000	9.667223   
308.500000	9.933465   
309.000000	10.211119  
309.500000	10.484790  
310.000000	10.774880  
310.500000	11.072254  
311.000000	11.371085  
311.500000	11.674354  
312.000000	11.965001  
312.500000	12.254532  
313.000000	12.524581  
313.500000	12.788407  
314.000000	13.040081  
314.500000	13.280094  
315.000000	13.510778  
315.500000	13.721455  
316.000000	13.915772  
316.500000	14.098765  
317.000000	14.246867  
317.500000	14.372518  
318.000000	14.476514  
318.500000	14.564266  
319.000000	14.628572  
319.500000	14.685099  
320.000000	14.735340  
320.500000	14.774749  
321.000000	14.807993  
321.500000	14.830899  
322.000000	14.844463  
322.500000	14.827449  
323.000000	14.808833  
323.500000	14.780496  
324.000000	14.758423  
324.500000	14.767193  
325.000000	14.795025  
325.500000	14.835861  
326.000000	14.893821  
326.500000	14.975863  
327.000000	15.084728  
327.500000	15.222815  
328.000000	15.404181  
328.500000	15.626418  
329.000000	15.890403  
329.500000	16.190510  
330.000000	16.539275  
330.500000	16.927371  
331.000000	17.339260  
331.500000	17.766227  
332.000000	18.182070  
332.500000	18.610109  
333.000000	19.029136  
333.500000	19.458877  
334.000000	19.926642  
334.500000	20.431035  
335.000000	20.942090  
335.500000	21.451102  
336.000000	21.973111  
336.500000	22.501098  
337.000000	23.031516  
337.500000	23.579708  
338.000000	24.136432  
338.500000	24.700965  
339.000000	25.263752  
339.500000	25.841073  
340.000000	26.417637  
340.500000	26.979487  
341.000000	27.512557  
341.500000	27.998819  
342.000000	28.443212  
342.500000	28.827526  
343.000000	29.173604  
343.500000	29.505818  
344.000000	29.845900  
344.500000	30.153457  
345.000000	30.411218  
345.500000	30.643326  
346.000000	30.845459  
346.500000	31.034402  
347.000000	31.225798  
347.500000	31.419999  
348.000000	31.617995  
348.500000	31.824757  
349.000000	32.064918  
349.500000	32.349207  
350.000000	32.676139  
350.500000	33.011584  
351.000000	33.369795  
351.500000	33.750443  
352.000000	34.172071  
352.500000	34.640239  
353.000000	35.149732  
353.500000	35.724173  
354.000000	36.344237  
354.500000	36.972968  
355.000000	37.616105  
355.500000	38.264182  
356.000000	38.921470  
356.500000	39.573083  
357.000000	40.211848  
357.500000	40.816117  
358.000000	41.386833  
358.500000	41.918597  
359.000000	42.435676  
359.500000	42.932466  
360.000000	43.357341  
360.500000	43.726989  
361.000000	44.027737  
361.500000	44.292638  
362.000000	44.540712  
362.500000	44.771996  
363.000000	44.996674  
363.500000	45.219878  
364.000000	45.423945  
364.500000	45.619868  
365.000000	45.801713  
365.500000	45.985451  
366.000000	46.169325  
366.500000	46.356353  
367.000000	46.513549  
367.500000	46.668017  
368.000000	46.825035  
368.500000	47.005520  
369.000000	47.227342  
369.500000	47.465397  
370.000000	47.722653  
370.500000	47.978924  
371.000000	48.247511  
371.500000	48.544457  
372.000000	48.871043  
372.500000	49.208607  
373.000000	49.558264  
373.500000	49.925013  
374.000000	50.330933  
374.500000	50.763876  
375.000000	51.214667  
375.500000	51.691336  
376.000000	52.210082  
376.500000	52.714379  
377.000000	53.222997  
377.500000	53.741810  
378.000000	54.253906  
378.500000	54.798407  
379.000000	55.377366  
379.500000	56.002616  
380.000000	56.630108  
380.500000	57.260198  
381.000000	57.905040  
381.500000	58.555571  
382.000000	59.191903  
382.500000	59.823746  
383.000000	60.447125  
383.500000	61.092315  
384.000000	61.734034  
384.500000	62.393057  
385.000000	63.066212  
385.500000	63.772186  
386.000000	64.460188  
386.500000	65.137956  
387.000000	65.818372  
387.500000	66.462726  
388.000000	67.117016  
388.500000	67.814432  
389.000000	68.543694  
389.500000	69.279121  
390.000000	70.045885  
390.500000	70.817016  
391.000000	71.579647  
391.500000	72.336869  
392.000000	73.120799  
392.500000	73.916272  
393.000000	74.754782  
393.500000	75.613188  
394.000000	76.519818  
394.500000	77.467911  
395.000000	78.457483  
395.500000	79.478103  
396.000000	80.550983  
396.500000	81.669848  
397.000000	82.818563  
397.500000	84.004918  
398.000000	85.274720  
398.500000	86.588125  
399.000000	87.929633  
399.500000	89.342177  
400.000000	90.796212  
400.500000	92.256603  
401.000000	93.742206  
401.500000	95.271669  
402.000000	96.810861  
402.500000	98.388681  
403.000000	100.006239 
403.500000	101.661593 
404.000000	103.382684 
404.500000	105.167209 
405.000000	106.977117 
405.500000	108.847715 
406.000000	110.798677 
406.500000	112.781160 
407.000000	114.770331 
407.500000	116.808280 
408.000000	118.852526 
408.500000	120.929279 
409.000000	123.039475 
409.500000	125.216523 
410.000000	127.449765 
410.500000	129.766694 
411.000000	132.113101 
411.500000	134.460022 
412.000000	136.819496 
412.500000	139.225367 
413.000000	141.617415 
413.500000	144.018657 
414.000000	146.483535 
414.500000	148.940999 
415.000000	151.420169 
415.500000	153.967916 
416.000000	156.525674 
416.500000	159.059819 
417.000000	161.593407 
417.500000	164.083849 
418.000000	166.573685 
418.500000	168.999933 
419.000000	171.438159 
419.500000	173.888548 
420.000000	176.325406 
420.500000	178.730548 
421.000000	181.083755 
421.500000	183.406489 
422.000000	185.733230 
422.500000	187.979294 
423.000000	190.182216 
423.500000	192.414059 
424.000000	194.647422 
424.500000	196.874823 
425.000000	199.150659 
425.500000	201.446350 
426.000000	203.708267 
426.500000	205.937074 
427.000000	208.136519 
427.500000	210.343491 
428.000000	212.488150 
428.500000	214.596141 
429.000000	216.684250 
429.500000	218.719562 
430.000000	220.665285 
430.500000	222.473681 
431.000000	224.168861 
431.500000	225.822426 
432.000000	227.365558 
432.500000	228.789369 
433.000000	230.149180 
433.500000	231.419414 
434.000000	232.588629 
434.500000	233.733174 
435.000000	234.852710 
435.500000	235.872499 
436.000000	236.820677 
436.500000	237.738725 
437.000000	238.673595 
437.500000	239.639616 
438.000000	240.616557 
438.500000	241.641152 
439.000000	242.758254 
439.500000	243.960466 
440.000000	245.130956 
440.500000	246.281563 
441.000000	247.512965 
441.500000	248.761866 
442.000000	249.997136 
442.500000	251.260864 
443.000000	252.508422 
443.500000	253.688404 
444.000000	254.895689 
444.500000	256.112478 
445.000000	257.244716 
445.500000	258.355988 
446.000000	259.424171 
446.500000	260.438112 
447.000000	261.378843 
447.500000	262.233277 
448.000000	263.019839 
448.500000	263.893415 
449.000000	264.850931 
449.500000	265.749982 
450.000000	266.569985 
450.500000	267.425483 
451.000000	268.331358 
451.500000	269.230114 
452.000000	270.188497 
452.500000	271.121313 
453.000000	271.953998 
453.500000	272.766261 
454.000000	273.543290 
454.500000	274.170641 
455.000000	274.818421 
455.500000	275.406976 
456.000000	275.922923 
456.500000	276.274159 
457.000000	276.526041 
457.500000	276.697892 
458.000000	276.819951 
458.500000	276.954377 
459.000000	276.972217 
459.500000	276.874252 
460.000000	276.758210 
460.500000	276.680427 
461.000000	276.688565 
461.500000	276.809616 
462.000000	277.018240 
462.500000	277.281259 
463.000000	277.595369 
463.500000	277.957377 
464.000000	278.293827 
464.500000	278.720604 
465.000000	279.157046 
465.500000	279.649252 
466.000000	280.090872 
466.500000	280.578250 
467.000000	281.118001 
467.500000	281.646242 
468.000000	282.204486 
468.500000	282.683400 
469.000000	283.008889 
469.500000	283.235499 
470.000000	283.397501 
470.500000	283.611563 
471.000000	283.829723 
471.500000	284.074107 
472.000000	284.385714 
472.500000	284.789934 
473.000000	285.259779 
473.500000	285.686232 
474.000000	286.064356 
474.500000	286.347766 
475.000000	286.644148 
475.500000	286.865580 
476.000000	287.091239 
476.500000	287.364993 
477.000000	287.609888 
477.500000	287.855570 
478.000000	288.003416 
478.500000	288.001043 
479.000000	287.893182 
479.500000	287.655299 
480.000000	287.390344 
480.500000	287.025975 
481.000000	286.589032 
481.500000	286.157572 
482.000000	285.797662 
482.500000	285.542325 
483.000000	285.308344 
483.500000	285.033076 
484.000000	284.672691 
484.500000	284.292548 
485.000000	283.857655 
485.500000	283.411268 
486.000000	282.966487 
486.500000	282.511222 
487.000000	282.047023 
487.500000	281.462046 
488.000000	280.706465 
488.500000	279.886546 
489.000000	278.977626 
489.500000	277.968722 
490.000000	276.858578 
490.500000	275.597272 
491.000000	274.243540 
491.500000	272.836537 
492.000000	271.445098 
492.500000	269.987922 
493.000000	268.482236 
493.500000	266.936039 
494.000000	265.354696 
494.500000	263.713608 
495.000000	262.046203 
495.500000	260.390985 
496.000000	258.797061 
496.500000	257.270175 
497.000000	255.713300 
497.500000	254.063730 
498.000000	252.469724 
498.500000	250.917623 
499.000000	249.351457 
499.500000	247.813526 
500.000000	246.257624 
500.500000	244.723906 
501.000000	243.190899 
501.500000	241.690627 
502.000000	240.182248 
502.500000	238.718223 
503.000000	237.291658 
503.500000	235.864612 
504.000000	234.364297 
504.500000	232.817215 
505.000000	231.240451 
505.500000	229.686385 
506.000000	228.181809 
506.500000	226.722840 
507.000000	225.211420 
507.500000	223.725482 
508.000000	222.307137 
508.500000	220.915049 
509.000000	219.556812 
509.500000	218.215043 
510.000000	216.916790 
510.500000	215.680647 
511.000000	214.525737 
511.500000	213.450299 
512.000000	212.534629 
512.500000	211.769233 
513.000000	211.164353 
513.500000	210.627581 
514.000000	210.156489 
514.500000	209.791666 
515.000000	209.601969 
515.500000	209.602566 
516.000000	209.896357 
516.500000	210.437259 
517.000000	211.255541 
517.500000	212.413761 
518.000000	213.895404 
518.500000	215.703473 
519.000000	217.815148 
519.500000	220.250632 
520.000000	223.011812 
520.500000	226.149600 
521.000000	229.694753 
521.500000	233.721441 
522.000000	238.202128 
522.500000	243.156371 
523.000000	248.501099 
523.500000	254.214008 
524.000000	260.317687 
524.500000	266.773467 
525.000000	273.559048 
525.500000	280.824998 
526.000000	288.565361 
526.500000	296.778157 
527.000000	305.495676 
527.500000	314.542562 
528.000000	323.946061 
528.500000	333.649735 
529.000000	343.681972 
529.500000	353.975851 
530.000000	364.520796 
530.500000	375.273565 
531.000000	386.202540 
531.500000	397.249701 
532.000000	408.399513 
532.500000	419.589932 
533.000000	430.749373 
533.500000	441.781857 
534.000000	452.592926 
534.500000	463.103261 
535.000000	473.425220 
535.500000	483.556945 
536.000000	493.512590 
536.500000	503.205691 
537.000000	512.461030 
537.500000	521.253260 
538.000000	529.504800 
538.500000	537.221473 
539.000000	544.351024 
539.500000	550.917768 
540.000000	556.822577 
540.500000	561.954962 
541.000000	566.303344 
541.500000	569.824847 
542.000000	572.570047 
542.500000	574.524613 
543.000000	575.588030 
543.500000	575.658007 
544.000000	574.682766 
544.500000	572.750909 
545.000000	569.943114 
545.500000	566.286263 
546.000000	561.759786 
546.500000	556.292923 
547.000000	549.944151 
547.500000	542.736165 
548.000000	534.718223 
548.500000	525.993491 
549.000000	516.678949 
549.500000	506.763317 
550.000000	496.213917 
550.500000	485.104903 
551.000000	473.407450 
551.500000	461.275828 
552.000000	448.788119 
552.500000	435.971079 
553.000000	422.827593 
553.500000	409.395044 
554.000000	395.769596 
554.500000	382.029453 
555.000000	368.203886 
555.500000	354.310631 
556.000000	340.395570 
556.500000	326.526670 
557.000000	312.732817 
557.500000	299.006576 
558.000000	285.460544 
558.500000	272.192344 
559.000000	259.210969 
559.500000	246.549895 
560.000000	234.239538 
560.500000	222.203830 
561.000000	210.539346 
561.500000	199.285247 
562.000000	188.506149 
562.500000	178.206277 
563.000000	168.361866 
563.500000	159.014366 
564.000000	150.173705 
564.500000	141.819501 
565.000000	133.999863 
565.500000	126.688013 
566.000000	119.875967 
566.500000	113.537069 
567.000000	107.603242 
567.500000	102.126307 
568.000000	97.067417  
568.500000	92.391556  
569.000000	88.158193  
569.500000	84.324715  
570.000000	80.838659  
570.500000	77.681027  
571.000000	74.835389  
571.500000	72.275639  
572.000000	69.988793  
572.500000	67.904964  
573.000000	66.009706  
573.500000	64.269259  
574.000000	62.666479  
574.500000	61.199008  
575.000000	59.866715  
575.500000	58.645402  
576.000000	57.525869  
576.500000	56.470277  
577.000000	55.502809  
577.500000	54.575638  
578.000000	53.639186  
578.500000	52.769280  
579.000000	51.948198  
579.500000	51.167276  
580.000000	50.434901  
580.500000	49.768977  
581.000000	49.145027  
581.500000	48.609727  
582.000000	48.132509  
582.500000	47.703700  
583.000000	47.333251  
583.500000	47.031169  
584.000000	46.799834  
584.500000	46.630453  
585.000000	46.507720  
585.500000	46.408843  
586.000000	46.320475  
586.500000	46.265487  
587.000000	46.206116  
587.500000	46.100518  
588.000000	45.976487  
588.500000	45.844644  
589.000000	45.710745  
589.500000	45.561586  
590.000000	45.390955  
590.500000	45.166269  
591.000000	44.929630  
591.500000	44.689459  
592.000000	44.416674  
592.500000	44.113210  
593.000000	43.791194  
593.500000	43.454945  
594.000000	43.127327  
594.500000	42.802346  
595.000000	42.463625  
595.500000	42.107561  
596.000000	41.747132  
596.500000	41.380211  
597.000000	40.998495  
597.500000	40.597568  
598.000000	40.211693  
598.500000	39.844915  
599.000000	39.501713  
599.500000	39.170080  
600.000000	38.816999  
