# Supplementary material for: Pure and doped carbon quantum dots as fluorescent probes for the detection of phenol compounds and antibiotics in aquariums
Source: Sci Rep. 2023 Aug 8;13:12863. doi: 10.1038/s41598-023-39490-y (PMC10409781; doi:10.1038/s41598-023-39490-y)
Supplement: Supplementary file 3 — Supplementary Information 3. [file 41598_2023_39490_MOESM3_ESM.zip › cd#05.sp]

PE FL                   SPECTRUM    ASCII       PEDS        1.60        
  -1
CD#05.SP
10/08/27
03:58:17.00
10/08/27
03:59:05.00


600.000000
1


LS55
290.00
10.00
20.00
SCAN
1
20
100
100
0
500
0
1
0
1
7
ON
600 270 
1 0 0
#HDR
-1
-1
#GR
NM

0.00002384185791015625
0.0
300.000000
0.500000
601
8
623.518827
9.232152
#DATA
300.000000	128.453000 
300.500000	123.376702 
301.000000	118.238910 
301.500000	113.058143 
302.000000	107.855368 
302.500000	102.627773 
303.000000	97.407422  
303.500000	92.203552  
304.000000	87.010754  
304.500000	81.873038  
305.000000	76.780324  
305.500000	71.770188  
306.000000	66.825800  
306.500000	61.990647  
307.000000	57.264205  
307.500000	52.659342  
308.000000	48.235723  
308.500000	43.999319  
309.000000	39.985082  
309.500000	36.250205  
310.000000	32.797145  
310.500000	29.578127  
311.000000	26.592835  
311.500000	23.859871  
312.000000	21.394843  
312.500000	19.189330  
313.000000	17.240960  
313.500000	15.530905  
314.000000	14.061593  
314.500000	12.832722  
315.000000	11.833901  
315.500000	11.029694  
316.000000	10.421499  
316.500000	9.970923   
317.000000	9.634193   
317.500000	9.423079   
318.000000	9.303355   
318.500000	9.240095   
319.000000	9.232152   
319.500000	9.281375   
320.000000	9.361326   
320.500000	9.453870   
321.000000	9.549201   
321.500000	9.638156   
322.000000	9.725734   
322.500000	9.807775   
323.000000	9.873877   
323.500000	9.929545   
324.000000	9.994912   
324.500000	10.060836  
325.000000	10.134820  
325.500000	10.222692  
326.000000	10.327893  
326.500000	10.435692  
327.000000	10.552072  
327.500000	10.681898  
328.000000	10.826670  
328.500000	10.997557  
329.000000	11.186269  
329.500000	11.393971  
330.000000	11.630189  
330.500000	11.885635  
331.000000	12.146006  
331.500000	12.413139  
332.000000	12.680953  
332.500000	12.946446  
333.000000	13.219885  
333.500000	13.508637  
334.000000	13.803496  
334.500000	14.104981  
335.000000	14.418936  
335.500000	14.748304  
336.000000	15.076030  
336.500000	15.390920  
337.000000	15.695907  
337.500000	15.991904  
338.000000	16.290646  
338.500000	16.590962  
339.000000	16.891816  
339.500000	17.206809  
340.000000	17.528939  
340.500000	17.847160  
341.000000	18.156939  
341.500000	18.451663  
342.000000	18.722079  
342.500000	18.979266  
343.000000	19.223459  
343.500000	19.439217  
344.000000	19.633197  
344.500000	19.824097  
345.000000	20.006545  
345.500000	20.174700  
346.000000	20.307773  
346.500000	20.418869  
347.000000	20.516166  
347.500000	20.607489  
348.000000	20.686758  
348.500000	20.770848  
349.000000	20.873759  
349.500000	20.987836  
350.000000	21.126774  
350.500000	21.288489  
351.000000	21.479989  
351.500000	21.700382  
352.000000	21.969027  
352.500000	22.280742  
353.000000	22.615078  
353.500000	22.967896  
354.000000	23.354250  
354.500000	23.760696  
355.000000	24.189973  
355.500000	24.621670  
356.000000	25.054704  
356.500000	25.489499  
357.000000	25.915205  
357.500000	26.322772  
358.000000	26.729881  
358.500000	27.129852  
359.000000	27.509992  
359.500000	27.868687  
360.000000	28.193797  
360.500000	28.486552  
361.000000	28.762457  
361.500000	29.028186  
362.000000	29.287354  
362.500000	29.532822  
363.000000	29.757424  
363.500000	29.967786  
364.000000	30.168286  
364.500000	30.361101  
365.000000	30.531370  
365.500000	30.681227  
366.000000	30.809922  
366.500000	30.916387  
367.000000	31.003493  
367.500000	31.090930  
368.000000	31.175194  
368.500000	31.274228  
369.000000	31.399679  
369.500000	31.542162  
370.000000	31.690361  
370.500000	31.872365  
371.000000	32.081506  
371.500000	32.332085  
372.000000	32.637305  
372.500000	32.981502  
373.000000	33.367312  
373.500000	33.791665  
374.000000	34.268920  
374.500000	34.773689  
375.000000	35.313391  
375.500000	35.879790  
376.000000	36.436892  
376.500000	36.997041  
377.000000	37.556657  
377.500000	38.102308  
378.000000	38.663468  
378.500000	39.248510  
379.000000	39.850192  
379.500000	40.462710  
380.000000	41.099607  
380.500000	41.742146  
381.000000	42.395538  
381.500000	43.061236  
382.000000	43.741524  
382.500000	44.451892  
383.000000	45.173938  
383.500000	45.949323  
384.000000	46.748663  
384.500000	47.591855  
385.000000	48.503045  
385.500000	49.446731  
386.000000	50.450335  
386.500000	51.497186  
387.000000	52.573838  
387.500000	53.713341  
388.000000	54.887841  
388.500000	56.095092  
389.000000	57.370228  
389.500000	58.730239  
390.000000	60.137919  
390.500000	61.606006  
391.000000	63.124573  
391.500000	64.690185  
392.000000	66.337032  
392.500000	68.009626  
393.000000	69.755202  
393.500000	71.553645  
394.000000	73.399059  
394.500000	75.294864  
395.000000	77.238420  
395.500000	79.273005  
396.000000	81.395633  
396.500000	83.619203  
397.000000	85.960666  
397.500000	88.357526  
398.000000	90.810818  
398.500000	93.387781  
399.000000	96.109083  
399.500000	98.955813  
400.000000	101.967756 
400.500000	105.096410 
401.000000	108.336181 
401.500000	111.713353 
402.000000	115.153603 
402.500000	118.735870 
403.000000	122.458447 
403.500000	126.295387 
404.000000	130.199113 
404.500000	134.176741 
405.000000	138.271642 
405.500000	142.457518 
406.000000	146.752004 
406.500000	151.165702 
407.000000	155.605989 
407.500000	160.106759 
408.000000	164.716432 
408.500000	169.426977 
409.000000	174.198360 
409.500000	179.081374 
410.000000	184.060038 
410.500000	189.095900 
411.000000	194.206801 
411.500000	199.307473 
412.000000	204.471502 
412.500000	209.690421 
413.000000	214.952411 
413.500000	220.206234 
414.000000	225.496698 
414.500000	230.869967 
415.000000	236.269359 
415.500000	241.698491 
416.000000	247.165907 
416.500000	252.575272 
417.000000	257.997265 
417.500000	263.445967 
418.000000	268.915630 
418.500000	274.387477 
419.000000	279.918623 
419.500000	285.472926 
420.000000	291.042376 
420.500000	296.655268 
421.000000	302.235274 
421.500000	307.826340 
422.000000	313.422578 
422.500000	318.985414 
423.000000	324.451752 
423.500000	329.878213 
424.000000	335.339506 
424.500000	340.842069 
425.000000	346.301003 
425.500000	351.741957 
426.000000	357.069987 
426.500000	362.328835 
427.000000	367.488746 
427.500000	372.600273 
428.000000	377.627621 
428.500000	382.588666 
429.000000	387.433467 
429.500000	392.157269 
430.000000	396.827919 
430.500000	401.480825 
431.000000	406.113418 
431.500000	410.719054 
432.000000	415.252276 
432.500000	419.653092 
433.000000	423.967380 
433.500000	428.221930 
434.000000	432.519895 
434.500000	436.737676 
435.000000	440.910045 
435.500000	444.970366 
436.000000	448.944756 
436.500000	452.787312 
437.000000	456.531554 
437.500000	460.163334 
438.000000	463.714499 
438.500000	467.127809 
439.000000	470.418027 
439.500000	473.626760 
440.000000	476.799052 
440.500000	479.953676 
441.000000	483.083289 
441.500000	486.182882 
442.000000	489.286055 
442.500000	492.304451 
443.000000	495.260425 
443.500000	498.319325 
444.000000	501.327976 
444.500000	504.330692 
445.000000	507.349427 
445.500000	510.411454 
446.000000	513.487797 
446.500000	516.558269 
447.000000	519.605782 
447.500000	522.598821 
448.000000	525.524699 
448.500000	528.393424 
449.000000	531.233449 
449.500000	534.070938 
450.000000	536.878558 
450.500000	539.567306 
451.000000	542.265685 
451.500000	545.026255 
452.000000	547.643303 
452.500000	550.118267 
453.000000	552.536637 
453.500000	554.756796 
454.000000	556.835167 
454.500000	558.774571 
455.000000	560.591156 
455.500000	562.328914 
456.000000	564.011517 
456.500000	565.681686 
457.000000	567.312075 
457.500000	568.885261 
458.000000	570.461561 
458.500000	572.072981 
459.000000	573.707244 
459.500000	575.342254 
460.000000	576.917933 
460.500000	578.650551 
461.000000	580.593127 
461.500000	582.602266 
462.000000	584.554337 
462.500000	586.503188 
463.000000	588.375603 
463.500000	590.203972 
464.000000	591.971249 
464.500000	593.646569 
465.000000	595.200544 
465.500000	596.710067 
466.000000	598.199503 
466.500000	599.655651 
467.000000	601.077643 
467.500000	602.477634 
468.000000	603.850783 
468.500000	605.200485 
469.000000	606.492133 
469.500000	607.696942 
470.000000	608.975143 
470.500000	610.340970 
471.000000	611.844874 
471.500000	613.300652 
472.000000	614.668696 
472.500000	615.979907 
473.000000	617.315199 
473.500000	618.581014 
474.000000	619.683889 
474.500000	620.622268 
475.000000	621.452108 
475.500000	622.166944 
476.000000	622.713010 
476.500000	623.123011 
477.000000	623.381760 
477.500000	623.518827 
478.000000	623.483202 
478.500000	623.295290 
479.000000	623.021912 
479.500000	622.663799 
480.000000	622.289115 
480.500000	621.966595 
481.000000	621.618291 
481.500000	621.177270 
482.000000	620.680268 
482.500000	620.180851 
483.000000	619.638293 
483.500000	619.017329 
484.000000	618.378183 
484.500000	617.749819 
485.000000	617.102168 
485.500000	616.355443 
486.000000	615.507605 
486.500000	614.509573 
487.000000	613.388678 
487.500000	612.109419 
488.000000	610.666580 
488.500000	609.122175 
489.000000	607.364522 
489.500000	605.504945 
490.000000	603.473040 
490.500000	601.332700 
491.000000	599.039090 
491.500000	596.602935 
492.000000	594.063233 
492.500000	591.397635 
493.000000	588.630395 
493.500000	585.840761 
494.000000	583.006045 
494.500000	580.136592 
495.000000	577.214233 
495.500000	574.215014 
496.000000	571.129767 
496.500000	568.041610 
497.000000	564.909236 
497.500000	561.688567 
498.000000	558.490980 
498.500000	555.189222 
499.000000	551.890694 
499.500000	548.513054 
500.000000	545.092053 
500.500000	541.628130 
501.000000	538.099795 
501.500000	534.453090 
502.000000	530.687557 
502.500000	526.907833 
503.000000	523.165942 
503.500000	519.490480 
504.000000	515.858416 
504.500000	512.198406 
505.000000	508.539117 
505.500000	504.882071 
506.000000	501.270696 
506.500000	497.689625 
507.000000	494.071313 
507.500000	490.503285 
508.000000	486.911575 
508.500000	483.386085 
509.000000	479.866946 
509.500000	476.321073 
510.000000	472.775967 
510.500000	469.232069 
511.000000	465.613211 
511.500000	461.870212 
512.000000	458.086543 
512.500000	454.276934 
513.000000	450.474827 
513.500000	446.707310 
514.000000	442.853457 
514.500000	438.997647 
515.000000	435.139978 
515.500000	431.294184 
516.000000	427.441335 
516.500000	423.495334 
517.000000	419.484580 
517.500000	415.397299 
518.000000	411.297400 
518.500000	407.200896 
519.000000	403.033227 
519.500000	398.885957 
520.000000	394.796169 
520.500000	390.702561 
521.000000	386.544811 
521.500000	382.354274 
522.000000	378.125325 
522.500000	373.896346 
523.000000	369.679570 
523.500000	365.404192 
524.000000	361.140354 
524.500000	356.944299 
525.000000	352.825274 
525.500000	348.793954 
526.000000	344.780814 
526.500000	340.774867 
527.000000	336.753681 
527.500000	332.784121 
528.000000	328.889170 
528.500000	324.977002 
529.000000	321.148333 
529.500000	317.444572 
530.000000	313.836234 
530.500000	310.278649 
531.000000	306.757485 
531.500000	303.277434 
532.000000	299.833862 
532.500000	296.376125 
533.000000	292.865844 
533.500000	289.322671 
534.000000	285.770907 
534.500000	282.260447 
535.000000	278.790582 
535.500000	275.342714 
536.000000	271.897156 
536.500000	268.402048 
537.000000	264.902465 
537.500000	261.410669 
538.000000	257.879101 
538.500000	254.349439 
539.000000	250.852458 
539.500000	247.393328 
540.000000	243.997895 
540.500000	240.620497 
541.000000	237.311527 
541.500000	234.080874 
542.000000	230.907339 
542.500000	227.746606 
543.000000	224.623297 
543.500000	221.512996 
544.000000	218.486363 
544.500000	215.502326 
545.000000	212.594360 
545.500000	209.755604 
546.000000	206.968698 
546.500000	204.284960 
547.000000	201.666561 
547.500000	199.078707 
548.000000	196.520617 
548.500000	193.985188 
549.000000	191.479168 
549.500000	189.037156 
550.000000	186.627867 
550.500000	184.288347 
551.000000	181.975422 
551.500000	179.735444 
552.000000	177.534308 
552.500000	175.445521 
553.000000	173.435633 
553.500000	171.540168 
554.000000	169.731797 
554.500000	168.051870 
555.000000	166.513738 
555.500000	165.126644 
556.000000	163.941468 
556.500000	162.941338 
557.000000	162.083060 
557.500000	161.408626 
558.000000	160.921553 
558.500000	160.640487 
559.000000	160.565551 
559.500000	160.747466 
560.000000	161.240303 
560.500000	161.943301 
561.000000	162.896055 
561.500000	164.139309 
562.000000	165.723191 
562.500000	167.607381 
563.000000	169.785270 
563.500000	172.311683 
564.000000	175.171797 
564.500000	178.332481 
565.000000	181.816925 
565.500000	185.622031 
566.000000	189.728314 
566.500000	194.054853 
567.000000	198.650068 
567.500000	203.495208 
568.000000	208.573861 
568.500000	213.855647 
569.000000	219.423571 
569.500000	225.277918 
570.000000	231.270093 
570.500000	237.382219 
571.000000	243.641756 
571.500000	250.070153 
572.000000	256.605646 
572.500000	263.158068 
573.000000	269.774045 
573.500000	276.435064 
574.000000	283.068824 
574.500000	289.703504 
575.000000	296.290744 
575.500000	302.787806 
576.000000	309.155801 
576.500000	315.381991 
577.000000	321.442069 
577.500000	327.266397 
578.000000	332.773884 
578.500000	338.062835 
579.000000	343.121206 
579.500000	347.833367 
580.000000	352.203141 
580.500000	356.234139 
581.000000	359.917136 
581.500000	363.219740 
582.000000	366.065715 
582.500000	368.473842 
583.000000	370.409562 
583.500000	371.821731 
584.000000	372.764659 
584.500000	373.190737 
585.000000	373.110376 
585.500000	372.513670 
586.000000	371.407932 
586.500000	369.768205 
587.000000	367.570187 
587.500000	364.809414 
588.000000	361.565509 
588.500000	357.841149 
589.000000	353.612609 
589.500000	348.950548 
590.000000	343.838776 
590.500000	338.320411 
591.000000	332.398487 
591.500000	326.062188 
592.000000	319.377685 
592.500000	312.342713 
593.000000	305.024785 
593.500000	297.515876 
594.000000	289.853585 
594.500000	282.104412 
595.000000	274.327993 
595.500000	266.572414 
596.000000	258.775953 
596.500000	250.969410 
597.000000	243.171310 
597.500000	235.448788 
598.000000	227.795390 
598.500000	220.199681 
599.000000	212.725748 
599.500000	205.305023 
600.000000	197.948000 
