# Supplementary material for: Pure and doped carbon quantum dots as fluorescent probes for the detection of phenol compounds and antibiotics in aquariums
Source: Sci Rep. 2023 Aug 8;13:12863. doi: 10.1038/s41598-023-39490-y (PMC10409781; doi:10.1038/s41598-023-39490-y)
Supplement: Supplementary file 3 — Supplementary Information 3. [file 41598_2023_39490_MOESM3_ESM.zip › Excel Ecitation B,Ndoping CQDs.xlsx]

## Sheet: Excitation 300
320	52.003	104.006
320.5	47.544	95.0881
321	43.1512	86.3024
321.5	38.8994	77.7988
322	34.8377	69.6754
322.5	31.0304	62.0609
323	27.5066	55.0133
323.5	24.3084	48.6169
324	21.4468	42.8935
324.5	18.9255	37.851
325	16.752	33.504
325.5	14.9109	29.8217
326	13.3944	26.7888
326.5	12.1787	24.3574
327	11.2215	22.443
327.5	10.5033	21.0066
328	9.97194	19.9439
328.5	9.61197	19.2239
329	9.38418	18.7684
329.5	9.26781	18.5356
330	9.24377	18.4875
330.5	9.28685	18.5737
331	9.39263	18.7853
331.5	9.53389	19.0678
332	9.72183	19.4437
332.5	9.92911	19.8582
333	10.1677	20.3355
333.5	10.4211	20.8421
334	10.6725	21.3451
334.5	10.9254	21.8508
335	11.1791	22.3581
335.5	11.4397	22.8795
336	11.6938	23.3876
336.5	11.9429	23.8858
337	12.1908	24.3817
337.5	12.4161	24.8322
338	12.63	25.2601
338.5	12.8301	25.6602
339	13.0205	26.0409
339.5	13.2086	26.4173
340	13.3876	26.7753
340.5	13.5731	27.1461
341	13.7512	27.5024
341.5	13.9298	27.8596
342	14.0922	28.1844
342.5	14.2646	28.5291
343	14.4389	28.8778
343.5	14.6022	29.2044
344	14.7481	29.4962
344.5	14.8869	29.7737
345	15.0342	30.0683
345.5	15.1775	30.3551
346	15.3333	30.6666
346.5	15.4968	30.9937
347	15.6319	31.2637
347.5	15.7607	31.5214
348	15.8954	31.7908
348.5	16.0168	32.0336
349	16.1257	32.2513
349.5	16.2266	32.4532
350	16.3333	32.6666
350.5	16.4434	32.8868
351	16.5518	33.1036
351.5	16.6506	33.3013
352	16.7696	33.5391
352.5	16.9065	33.8129
353	17.0577	34.1155
353.5	17.2137	34.4275
354	17.3727	34.7453
354.5	17.5556	35.1113
355	17.7625	35.5249
355.5	18.0121	36.0243
356	18.295	36.5901
356.5	18.5825	37.165
357	18.8897	37.7795
357.5	19.2344	38.4688
358	19.5943	39.1887
358.5	19.9561	39.9122
359	20.3198	40.6396
359.5	20.6868	41.3737
360	21.0597	42.1195
360.5	21.4157	42.8314
361	21.7476	43.4953
361.5	22.057	44.1139
362	22.3418	44.6836
362.5	22.607	45.214
363	22.8422	45.6844
363.5	23.0319	46.0639
364	23.1851	46.3702
364.5	23.3074	46.6148
365	23.4145	46.829
365.5	23.5125	47.0251
366	23.5889	47.1778
366.5	23.658	47.3161
367	23.7319	47.4637
367.5	23.806	47.612
368	23.879	47.7579
368.5	23.9672	47.9344
369	24.079	48.158
369.5	24.2283	48.4565
370	24.4191	48.8382
370.5	24.6523	49.3046
371	24.9305	49.8611
371.5	25.24	50.4801
372	25.5851	51.1701
372.5	25.9729	51.9458
373	26.3925	52.785
373.5	26.8315	53.663
374	27.2922	54.5844
374.5	27.7788	55.5576
375	28.3056	56.6112
375.5	28.8663	57.7327
376	29.4687	58.9373
376.5	30.0847	60.1694
377	30.6953	61.3907
377.5	31.2945	62.589
378	31.8938	63.7877
378.5	32.4912	64.9823
379	33.095	66.1899
379.5	33.7293	67.4586
380	34.4094	68.8187
380.5	35.1467	70.2934
381	35.9342	71.8684
381.5	36.7661	73.5321
382	37.6497	75.2993
382.5	38.5942	77.1885
383	39.5844	79.1689
383.5	40.6148	81.2295
384	41.6987	83.3975
384.5	42.8576	85.7153
385	44.093	88.1861
385.5	45.4246	90.8492
386	46.8284	93.6568
386.5	48.296	96.592
387	49.8352	99.6705
387.5	51.4443	102.889
388	53.1175	106.235
388.5	54.8474	109.695
389	56.6503	113.301
389.5	58.5571	117.114
390	60.5614	121.123
390.5	62.661	125.322
391	64.876	129.752
391.5	67.1959	134.392
392	69.6262	139.252
392.5	72.1592	144.318
393	74.7991	149.598
393.5	77.5549	155.11
394	80.453	160.906
394.5	83.467	166.934
395	86.6357	173.271
395.5	89.934	179.868
396	93.3663	186.733
396.5	96.9636	193.927
397	100.732	201.465
397.5	104.671	209.341
398	108.752	217.504
398.5	112.998	225.996
399	117.437	234.874
399.5	122.022	244.044
400	126.8	253.599
400.5	131.772	263.545
401	136.894	273.787
401.5	142.183	284.366
402	147.624	295.248
402.5	153.217	306.435
403	158.991	317.982
403.5	164.969	329.938
404	171.086	342.172
404.5	177.361	354.722
405	183.782	367.564
405.5	190.282	380.565
406	196.88	393.76
406.5	203.62	407.239
407	210.464	420.928
407.5	217.418	434.836
408	224.507	449.014
408.5	231.728	463.457
409	239.053	478.106
409.5	246.515	493.031
410	254.104	508.207
410.5	261.766	523.531
411	269.475	538.95
411.5	277.234	554.467
412	285.067	570.133
412.5	293.03	586.059
413	301.141	602.282
413.5	309.338	618.675
414	317.645	635.29
414.5	326.069	652.137
415	334.52	669.041
415.5	342.964	685.928
416	351.417	702.834
416.5	359.826	719.651
417	368.242	736.483
417.5	376.697	753.393
418	385.133	770.266
418.5	393.573	787.145
419	401.999	803.998
419.5	410.397	820.794
420	418.731	837.463
420.5	426.975	853.951
421	435.179	870.358
421.5	443.354	886.708
422	451.552	903.104
422.5	459.765	919.53
423	468.021	936.042
423.5	476.334	952.669
424	484.744	969.489
424.5	493.19	986.38
425	501.591	1003.18
425.5	509.953	1019.91
426	518.201	1036.4
426.5	526.41	1052.82
427	534.592	1069.18
427.5	542.682	1085.36
428	550.737	1101.47
428.5	558.701	1117.4
429	566.562	1133.12
429.5	574.248	1148.5
430	581.705	1163.41
430.5	588.992	1177.98
431	596.123	1192.25
431.5	603.109	1206.22
432	609.923	1219.85
432.5	616.606	1233.21
433	623.171	1246.34
433.5	629.677	1259.35
434	636.173	1272.35
434.5	642.584	1285.17
435	648.897	1297.79
435.5	655.064	1310.13
436	661.087	1322.17
436.5	666.98	1333.96
437	672.776	1345.55
437.5	678.521	1357.04
438	684.192	1368.38
438.5	689.767	1379.53
439	695.204	1390.41
439.5	700.473	1400.95
440	705.654	1411.31
440.5	710.797	1421.59
441	715.845	1431.69
441.5	720.744	1441.49
442	725.555	1451.11
442.5	730.242	1460.48
443	734.81	1469.62
443.5	739.362	1478.72
444	743.843	1487.69
444.5	748.276	1496.55
445	752.648	1505.3
445.5	756.9	1513.8
446	760.974	1521.95
446.5	764.91	1529.82
447	768.752	1537.5
447.5	772.525	1545.05
448	776.19	1552.38
448.5	779.763	1559.53
449	783.192	1566.38
449.5	786.482	1572.96
450	789.793	1579.59
450.5	793.056	1586.11
451	796.235	1592.47
451.5	799.421	1598.84
452	802.548	1605.1
452.5	805.55	1611.1
453	808.504	1617.01
453.5	811.387	1622.77
454	814.229	1628.46
454.5	817.095	1634.19
455	819.859	1639.72
455.5	822.49	1644.98
456	825.004	1650.01
456.5	827.425	1654.85
457	829.819	1659.64
457.5	832.15	1664.3
458	834.429	1668.86
458.5	836.527	1673.05
459	838.453	1676.91
459.5	840.419	1680.84
460	842.339	1684.68
460.5	844.14	1688.28
461	845.982	1691.96
461.5	847.787	1695.57
462	849.542	1699.08
462.5	851.298	1702.6
463	853.009	1706.02
463.5	854.677	1709.35
464	856.414	1712.83
464.5	858.09	1716.18
465	859.742	1719.48
465.5	861.292	1722.58
466	862.683	1725.37
466.5	864.052	1728.1
467	865.403	1730.81
467.5	866.675	1733.35
468	867.778	1735.56
468.5	868.743	1737.49
469	869.728	1739.46
469.5	870.676	1741.35
470	871.47	1742.94
470.5	872.239	1744.48
471	872.871	1745.74
471.5	873.459	1746.92
472	873.967	1747.93
472.5	874.393	1748.79
473	874.728	1749.46
473.5	875.143	1750.29
474	875.477	1750.95
474.5	875.827	1751.65
475	876.122	1752.24
475.5	876.283	1752.57
476	876.37	1752.74
476.5	876.372	1752.74
477	876.252	1752.5
477.5	875.944	1751.89
478	875.459	1750.92
478.5	874.892	1749.78
479	874.223	1748.45
479.5	873.384	1746.77
480	872.409	1744.82
480.5	871.207	1742.41
481	869.932	1739.86
481.5	868.444	1736.89
482	866.798	1733.6
482.5	865.006	1730.01
483	863.191	1726.38
483.5	861.301	1722.6
484	859.398	1718.8
484.5	857.443	1714.89
485	855.43	1710.86
485.5	853.314	1706.63
486	851.083	1702.17
486.5	848.827	1697.65
487	846.568	1693.14
487.5	844.185	1688.37
488	841.732	1683.46
488.5	839.219	1678.44
489	836.603	1673.21
489.5	833.886	1667.77
490	831.044	1662.09
490.5	828.147	1656.29
491	824.995	1649.99
491.5	821.627	1643.25
492	818.073	1636.15
492.5	814.392	1628.78
493	810.591	1621.18
493.5	806.645	1613.29
494	802.542	1605.08
494.5	798.343	1596.69
495	793.944	1587.89
495.5	789.286	1578.57
496	784.56	1569.12
496.5	779.833	1559.67
497	774.982	1549.96
497.5	770.011	1540.02
498	764.986	1529.97
498.5	759.926	1519.85
499	754.85	1509.7
499.5	749.822	1499.64
500	744.831	1489.66
500.5	739.739	1479.48
501	734.583	1469.17
501.5	729.44	1458.88
502	724.317	1448.63
502.5	719.25	1438.5
503	714.157	1428.31
503.5	709.029	1418.06
504	703.928	1407.86
504.5	698.785	1397.57
505	693.546	1387.09
505.5	688.298	1376.6
506	683.101	1366.2
506.5	677.829	1355.66
507	672.416	1344.83
507.5	666.904	1333.81
508	661.305	1322.61
508.5	655.672	1311.34
509	650.11	1300.22
509.5	644.54	1289.08
510	638.868	1277.74
510.5	633.121	1266.24
511	627.371	1254.74
511.5	621.645	1243.29
512	615.929	1231.86
512.5	610.158	1220.32
513	604.363	1208.73
513.5	598.565	1197.13
514	592.761	1185.52
514.5	586.937	1173.87
515	581.078	1162.16
515.5	575.304	1150.61
516	569.563	1139.13
516.5	563.8	1127.6
517	557.978	1115.96
517.5	552.125	1104.25
518	546.251	1092.5
518.5	540.427	1080.85
519	534.591	1069.18
519.5	528.686	1057.37
520	522.71	1045.42
520.5	516.78	1033.56
521	510.903	1021.81
521.5	505.094	1010.19
522	499.324	998.648
522.5	493.671	987.342
523	488.05	976.101
523.5	482.45	964.9
524	476.886	953.772
524.5	471.293	942.586
525	465.773	931.546
525.5	460.289	920.578
526	454.829	909.659
526.5	449.387	898.774
527	443.967	887.934
527.5	438.573	877.147
528	433.232	866.463
528.5	427.906	855.813
529	422.57	845.141
529.5	417.196	834.391
530	411.873	823.746
530.5	406.627	813.254
531	401.451	802.902
531.5	396.364	792.728
532	391.455	782.91
532.5	386.629	773.258
533	381.932	763.863
533.5	377.348	754.697
534	372.84	745.679
534.5	368.401	736.801
535	364.034	728.068
535.5	359.694	719.388
536	355.408	710.815
536.5	351.142	702.285
537	346.893	693.787
537.5	342.643	685.286
538	338.386	676.773
538.5	334.089	668.178
539	329.711	659.423
539.5	325.282	650.564
540	320.849	641.698
540.5	316.418	632.836
541	311.987	623.975
541.5	307.586	615.173
542	303.152	606.304
542.5	298.77	597.54
543	294.435	588.87
543.5	290.182	580.364
544	285.986	571.972
544.5	281.877	563.754
545	277.822	555.645
545.5	273.844	547.689
546	269.93	539.86
546.5	266.087	532.175
547	262.289	524.577
547.5	258.563	517.127
548	254.904	509.808
548.5	251.285	502.57
549	247.667	495.334
549.5	244.103	488.206
550	240.602	481.204
550.5	237.169	474.337
551	233.803	467.606
551.5	230.46	460.92
552	227.185	454.37
552.5	223.96	447.92
553	220.818	441.636
553.5	217.715	435.431
554	214.666	429.331
554.5	211.687	423.374
555	208.771	417.543
555.5	205.909	411.818
556	203.074	406.148
556.5	200.284	400.569
557	197.543	395.086
557.5	194.865	389.73
558	192.236	384.471
558.5	189.611	379.222
559	186.996	373.992
559.5	184.413	368.827
560	181.883	363.765
560.5	179.392	358.783
561	176.93	353.86
561.5	174.5	349.001
562	172.103	344.205
562.5	169.766	339.533
563	167.472	334.944
563.5	165.195	330.39
564	162.961	325.923
564.5	160.752	321.505
565	158.597	317.194
565.5	156.464	312.929
566	154.35	308.7
566.5	152.267	304.534
567	150.229	300.458
567.5	148.221	296.443
568	146.241	292.482
568.5	144.295	288.589
569	142.386	284.772
569.5	140.525	281.051
570	138.7	277.399
570.5	136.935	273.869
571	135.21	270.42
571.5	133.523	267.046
572	131.923	263.846
572.5	130.423	260.846
573	129.005	258.01
573.5	127.722	255.445
574	126.559	253.117
574.5	125.544	251.089
575	124.659	249.318
575.5	123.928	247.857
576	123.372	246.743
576.5	122.987	245.975
577	122.748	245.496
577.5	122.703	245.406
578	122.869	245.738
578.5	123.292	246.585
579	123.969	247.938
579.5	124.891	249.783
580	126.079	252.157
580.5	127.523	255.045
581	129.217	258.435
581.5	131.21	262.419
582	133.526	267.052
582.5	136.154	272.308
583	139.147	278.295
583.5	142.469	284.938
584	146.136	292.273
584.5	150.156	300.313
585	154.546	309.092
585.5	159.293	318.586
586	164.382	328.764
586.5	169.762	339.525
587	175.497	350.994
587.5	181.578	363.156
588	187.998	375.996
588.5	194.69	389.379
589	201.656	403.313
589.5	208.885	417.77
590	216.371	432.742
590.5	224.062	448.125
591	231.985	463.97
591.5	240.128	480.257
592	248.43	496.86
592.5	256.905	513.811
593	265.469	530.938
593.5	274.052	548.103
594	282.555	565.109
594.5	290.952	581.904
595	299.208	598.415
595.5	307.305	614.609
596	315.159	630.319
596.5	322.797	645.594
597	330.213	660.427
597.5	337.41	674.82
598	344.358	688.715
598.5	351.073	702.146
599	357.57	715.14
599.5	363.932	727.863
600	370.192	740.384

## Sheet: Excitation 280
300	20.232
300.5	18.9587
301	17.7069
301.5	16.5218
302	15.4128
302.5	14.3775
303	13.4087
303.5	12.5048
304	11.6769
304.5	10.9411
305	10.3082
305.5	9.77542
306	9.3366
306.5	9.00791
307	8.79517
307.5	8.68171
308	8.65054
308.5	8.69134
309	8.77237
309.5	8.89998
310	9.06802
310.5	9.27667
311	9.5289
311.5	9.83148
312	10.1627
312.5	10.5009
313	10.8339
313.5	11.1524
314	11.4492
314.5	11.7305
315	11.9782
315.5	12.1779
316	12.3397
316.5	12.4752
317	12.5849
317.5	12.6699
318	12.744
318.5	12.7913
319	12.8234
319.5	12.8441
320	12.8598
320.5	12.8757
321	12.9026
321.5	12.9248
322	12.9417
322.5	12.9422
323	12.9479
323.5	12.9483
324	12.9652
324.5	12.9904
325	13.0101
325.5	13.0254
326	13.0592
326.5	13.1167
327	13.2013
327.5	13.3199
328	13.472
328.5	13.6409
329	13.8289
329.5	14.0493
330	14.3078
330.5	14.6132
331	14.9356
331.5	15.2852
332	15.6422
332.5	16.0408
333	16.4335
333.5	16.8385
334	17.2553
334.5	17.6721
335	18.0923
335.5	18.5187
336	18.956
336.5	19.4135
337	19.8854
337.5	20.3713
338	20.8445
338.5	21.3075
339	21.7568
339.5	22.2077
340	22.6732
340.5	23.1254
341	23.573
341.5	24.0016
342	24.4367
342.5	24.8093
343	25.1533
343.5	25.4681
344	25.7475
344.5	26.0184
345	26.2827
345.5	26.5342
346	26.7664
346.5	26.994
347	27.2207
347.5	27.4103
348	27.5783
348.5	27.7344
349	27.904
349.5	28.0851
350	28.2855
350.5	28.5187
351	28.7771
351.5	29.0673
352	29.3367
352.5	29.6254
353	29.9175
353.5	30.2065
354	30.546
354.5	30.9426
355	31.3749
355.5	31.8308
356	32.324
356.5	32.8448
357	33.3544
357.5	33.8647
358	34.374
358.5	34.8903
359	35.3875
359.5	35.8881
360	36.3993
360.5	36.8952
361	37.3647
361.5	37.7842
362	38.1779
362.5	38.5408
363	38.853
363.5	39.1419
364	39.4292
364.5	39.6843
365	39.8998
365.5	40.1079
366	40.3088
366.5	40.4909
367	40.6657
367.5	40.831
368	41.0081
368.5	41.1691
369	41.3288
369.5	41.5111
370	41.6904
370.5	41.8644
371	42.0363
371.5	42.2164
372	42.4269
372.5	42.6448
373	42.8852
373.5	43.1594
374	43.4462
374.5	43.749
375	44.0866
375.5	44.4658
376	44.8887
376.5	45.3722
377	45.9004
377.5	46.4901
378	47.1149
378.5	47.7554
379	48.438
379.5	49.1317
380	49.8064
380.5	50.4652
381	51.1003
381.5	51.7409
382	52.374
382.5	52.9618
383	53.5245
383.5	54.0631
384	54.587
384.5	55.1025
385	55.6355
385.5	56.1879
386	56.7712
386.5	57.3862
387	58.0489
387.5	58.7652
388	59.5006
388.5	60.2819
389	61.1193
389.5	61.9691
390	62.8466
390.5	63.7694
391	64.7195
391.5	65.7179
392	66.7144
392.5	67.7135
393	68.709
393.5	69.7293
394	70.7618
394.5	71.8332
395	72.925
395.5	74.0538
396	75.235
396.5	76.4731
397	77.7711
397.5	79.0944
398	80.4558
398.5	81.8708
399	83.3092
399.5	84.7824
400	86.3171
400.5	87.8746
401	89.5057
401.5	91.2017
402	92.9471
402.5	94.7297
403	96.5584
403.5	98.4454
404	100.383
404.5	102.385
405	104.444
405.5	106.572
406	108.764
406.5	111.034
407	113.341
407.5	115.701
408	118.088
408.5	120.501
409	122.915
409.5	125.342
410	127.78
410.5	130.221
411	132.726
411.5	135.258
412	137.822
412.5	140.39
413	143.009
413.5	145.694
414	148.436
414.5	151.224
415	154.087
415.5	157.006
416	159.975
416.5	163
417	166.086
417.5	169.168
418	172.26
418.5	175.322
419	178.329
419.5	181.316
420	184.189
420.5	187.02
421	189.774
421.5	192.503
422	195.117
422.5	197.644
423	200.132
423.5	202.576
424	204.947
424.5	207.293
425	209.596
425.5	211.86
426	214.112
426.5	216.369
427	218.608
427.5	220.843
428	223.084
428.5	225.297
429	227.524
429.5	229.694
430	231.853
430.5	234
431	236.197
431.5	238.364
432	240.466
432.5	242.566
433	244.653
433.5	246.662
434	248.597
434.5	250.485
435	252.285
435.5	254.035
436	255.782
436.5	257.544
437	259.272
437.5	260.976
438	262.633
438.5	264.225
439	265.738
439.5	267.236
440	268.744
440.5	270.265
441	271.802
441.5	273.307
442	274.808
442.5	276.331
443	277.825
443.5	279.282
444	280.744
444.5	282.12
445	283.397
445.5	284.651
446	285.969
446.5	287.303
447	288.623
447.5	289.919
448	291.08
448.5	292.148
449	293.22
449.5	294.317
450	295.333
450.5	296.305
451	297.251
451.5	298.167
452	299.061
452.5	299.931
453	300.808
453.5	301.718
454	302.543
454.5	303.26
455	303.932
455.5	304.687
456	305.494
456.5	306.3
457	307.15
457.5	307.927
458	308.632
458.5	309.384
459	310.227
459.5	311.017
460	311.751
460.5	312.47
461	313.135
461.5	313.73
462	314.269
462.5	314.824
463	315.394
463.5	315.91
464	316.32
464.5	316.637
465	316.962
465.5	317.327
466	317.694
466.5	318.082
467	318.44
467.5	318.745
468	319.055
468.5	319.454
469	319.848
469.5	320.227
470	320.659
470.5	321.092
471	321.551
471.5	322.045
472	322.625
472.5	323.219
473	323.799
473.5	324.324
474	324.77
474.5	325.186
475	325.634
475.5	326.09
476	326.49
476.5	326.852
477	327.154
477.5	327.404
478	327.651
478.5	327.856
479	328.026
479.5	328.158
480	328.253
480.5	328.383
481	328.532
481.5	328.674
482	328.762
482.5	328.766
483	328.689
483.5	328.501
484	328.188
484.5	327.861
485	327.514
485.5	327.019
486	326.386
486.5	325.672
487	324.866
487.5	323.945
488	322.985
488.5	321.97
489	320.881
489.5	319.708
490	318.576
490.5	317.474
491	316.349
491.5	315.209
492	314.016
492.5	312.738
493	311.403
493.5	309.984
494	308.582
494.5	307.217
495	305.75
495.5	304.169
496	302.511
496.5	300.798
497	298.957
497.5	297.059
498	295.113
498.5	293.112
499	291.028
499.5	288.957
500	286.925
500.5	284.882
501	282.865
501.5	280.876
502	278.813
502.5	276.742
503	274.664
503.5	272.633
504	270.686
504.5	268.706
505	266.743
505.5	264.785
506	262.891
506.5	261.015
507	259.166
507.5	257.337
508	255.523
508.5	253.692
509	251.811
509.5	249.957
510	248.13
510.5	246.32
511	244.577
511.5	242.783
512	240.975
512.5	239.198
513	237.462
513.5	235.753
514	233.936
514.5	232.082
515	230.132
515.5	228.208
516	226.306
516.5	224.408
517	222.502
517.5	220.579
518	218.654
518.5	216.675
519	214.703
519.5	212.735
520	210.748
520.5	208.785
521	206.794
521.5	204.818
522	202.881
522.5	201.051
523	199.327
523.5	197.577
524	195.843
524.5	194.062
525	192.31
525.5	190.573
526	188.889
526.5	187.218
527	185.579
527.5	183.971
528	182.382
528.5	180.816
529	179.244
529.5	177.66
530	176.094
530.5	174.498
531	172.947
531.5	171.429
532	169.972
532.5	168.649
533	167.403
533.5	166.247
534	165.135
534.5	164.159
535	163.305
535.5	162.636
536	162.127
536.5	161.795
537	161.616
537.5	161.69
538	162.017
538.5	162.581
539	163.405
539.5	164.481

## Sheet: Excitation 270
300	7.619
300.5	7.62284
301	7.64364
301.5	7.67198
302	7.71142
302.5	7.75236
303	7.82845
303.5	7.91577
304	8.03064
304.5	8.16886
305	8.32764
305.5	8.51404
306	8.71708
306.5	8.93747
307	9.17797
307.5	9.41459
308	9.66722
308.5	9.93346
309	10.2111
309.5	10.4848
310	10.7749
310.5	11.0723
311	11.3711
311.5	11.6744
312	11.965
312.5	12.2545
313	12.5246
313.5	12.7884
314	13.0401
314.5	13.2801
315	13.5108
315.5	13.7215
316	13.9158
316.5	14.0988
317	14.2469
317.5	14.3725
318	14.4765
318.5	14.5643
319	14.6286
319.5	14.6851
320	14.7353
320.5	14.7747
321	14.808
321.5	14.8309
322	14.8445
322.5	14.8274
323	14.8088
323.5	14.7805
324	14.7584
324.5	14.7672
325	14.795
325.5	14.8359
326	14.8938
326.5	14.9759
327	15.0847
327.5	15.2228
328	15.4042
328.5	15.6264
329	15.8904
329.5	16.1905
330	16.5393
330.5	16.9274
331	17.3393
331.5	17.7662
332	18.1821
332.5	18.6101
333	19.0291
333.5	19.4589
334	19.9266
334.5	20.431
335	20.9421
335.5	21.4511
336	21.9731
336.5	22.5011
337	23.0315
337.5	23.5797
338	24.1364
338.5	24.701
339	25.2638
339.5	25.8411
340	26.4176
340.5	26.9795
341	27.5126
341.5	27.9988
342	28.4432
342.5	28.8275
343	29.1736
343.5	29.5058
344	29.8459
344.5	30.1535
345	30.4112
345.5	30.6433
346	30.8455
346.5	31.0344
347	31.2258
347.5	31.42
348	31.618
348.5	31.8248
349	32.0649
349.5	32.3492
350	32.6761
350.5	33.0116
351	33.3698
351.5	33.7504
352	34.1721
352.5	34.6402
353	35.1497
353.5	35.7242
354	36.3442
354.5	36.973
355	37.6161
355.5	38.2642
356	38.9215
356.5	39.5731
357	40.2118
357.5	40.8161
358	41.3868
358.5	41.9186
359	42.4357
359.5	42.9325
360	43.3573
360.5	43.727
361	44.0277
361.5	44.2926
362	44.5407
362.5	44.772
363	44.9967
363.5	45.2199
364	45.4239
364.5	45.6199
365	45.8017
365.5	45.9855
366	46.1693
366.5	46.3564
367	46.5135
367.5	46.668
368	46.825
368.5	47.0055
369	47.2273
369.5	47.4654
370	47.7227
370.5	47.9789
371	48.2475
371.5	48.5445
372	48.871
372.5	49.2086
373	49.5583
373.5	49.925
374	50.3309
374.5	50.7639
375	51.2147
375.5	51.6913
376	52.2101
376.5	52.7144
377	53.223
377.5	53.7418
378	54.2539
378.5	54.7984
379	55.3774
379.5	56.0026
380	56.6301
380.5	57.2602
381	57.905
381.5	58.5556
382	59.1919
382.5	59.8237
383	60.4471
383.5	61.0923
384	61.734
384.5	62.3931
385	63.0662
385.5	63.7722
386	64.4602
386.5	65.138
387	65.8184
387.5	66.4627
388	67.117
388.5	67.8144
389	68.5437
389.5	69.2791
390	70.0459
390.5	70.817
391	71.5796
391.5	72.3369
392	73.1208
392.5	73.9163
393	74.7548
393.5	75.6132
394	76.5198
394.5	77.4679
395	78.4575
395.5	79.4781
396	80.551
396.5	81.6698
397	82.8186
397.5	84.0049
398	85.2747
398.5	86.5881
399	87.9296
399.5	89.3422
400	90.7962
400.5	92.2566
401	93.7422
401.5	95.2717
402	96.8109
402.5	98.3887
403	100.006
403.5	101.662
404	103.383
404.5	105.167
405	106.977
405.5	108.848
406	110.799
406.5	112.781
407	114.77
407.5	116.808
408	118.853
408.5	120.929
409	123.039
409.5	125.217
410	127.45
410.5	129.767
411	132.113
411.5	134.46
412	136.819
412.5	139.225
413	141.617
413.5	144.019
414	146.484
414.5	148.941
415	151.42
415.5	153.968
416	156.526
416.5	159.06
417	161.593
417.5	164.084
418	166.574
418.5	169
419	171.438
419.5	173.889
420	176.325
420.5	178.731
421	181.084
421.5	183.406
422	185.733
422.5	187.979
423	190.182
423.5	192.414
424	194.647
424.5	196.875
425	199.151
425.5	201.446
426	203.708
426.5	205.937
427	208.137
427.5	210.343
428	212.488
428.5	214.596
429	216.684
429.5	218.72
430	220.665
430.5	222.474
431	224.169
431.5	225.822
432	227.366
432.5	228.789
433	230.149
433.5	231.419
434	232.589
434.5	233.733
435	234.853
435.5	235.872
436	236.821
436.5	237.739
437	238.674
437.5	239.64
438	240.617
438.5	241.641
439	242.758
439.5	243.96
440	245.131
440.5	246.282
441	247.513
441.5	248.762
442	249.997
442.5	251.261
443	252.508
443.5	253.688
444	254.896
444.5	256.112
445	257.245
445.5	258.356
446	259.424
446.5	260.438
447	261.379
447.5	262.233
448	263.02
448.5	263.893
449	264.851
449.5	265.75
450	266.57
450.5	267.425
451	268.331
451.5	269.23
452	270.188
452.5	271.121
453	271.954
453.5	272.766
454	273.543
454.5	274.171
455	274.818
455.5	275.407
456	275.923
456.5	276.274
457	276.526
457.5	276.698
458	276.82
458.5	276.954
459	276.972
459.5	276.874
460	276.758
460.5	276.68
461	276.689
461.5	276.81
462	277.018
462.5	277.281
463	277.595
463.5	277.957
464	278.294
464.5	278.721
465	279.157
465.5	279.649
466	280.091
466.5	280.578
467	281.118
467.5	281.646
468	282.204
468.5	282.683
469	283.009
469.5	283.235
470	283.398
470.5	283.612
471	283.83
471.5	284.074
472	284.386
472.5	284.79
473	285.26
473.5	285.686
474	286.064
474.5	286.348
475	286.644
475.5	286.866
476	287.091
476.5	287.365
477	287.61
477.5	287.856
478	288.003
478.5	288.001
479	287.893
479.5	287.655
480	287.39
480.5	287.026
481	286.589
481.5	286.158
482	285.798
482.5	285.542
483	285.308
483.5	285.033
484	284.673
484.5	284.293
485	283.858
485.5	283.411
486	282.966
486.5	282.511
487	282.047
487.5	281.462
488	280.706
488.5	279.887
489	278.978
489.5	277.969
490	276.859
490.5	275.597
491	274.244
491.5	272.837
492	271.445
492.5	269.988
493	268.482
493.5	266.936
494	265.355
494.5	263.714
495	262.046
495.5	260.391
496	258.797
496.5	257.27
497	255.713
497.5	254.064
498	252.47
498.5	250.918
499	249.351
499.5	247.814
500	246.258
500.5	244.724
501	243.191
501.5	241.691
502	240.182
502.5	238.718
503	237.292
503.5	235.865
504	234.364
504.5	232.817
505	231.24
505.5	229.686
506	228.182
506.5	226.723
507	225.211
507.5	223.725
508	222.307
508.5	220.915
509	219.557
509.5	218.215
510	216.917
510.5	215.681
511	214.526
511.5	213.45
512	212.535
512.5	211.769
513	211.164
513.5	210.628
514	210.156
514.5	209.792
515	209.602
515.5	209.603
516	209.896
516.5	210.437
517	211.256
517.5	212.414
518	213.895
518.5	215.703
519	217.815
519.5	220.251

## Sheet: Excitation 290
300	128.453
300.5	123.377
301	118.239
301.5	113.058
302	107.855
302.5	102.628
303	97.4074
303.5	92.2036
304	87.0108
304.5	81.873
305	76.7803
305.5	71.7702
306	66.8258
306.5	61.9906
307	57.2642
307.5	52.6593
308	48.2357
308.5	43.9993
309	39.9851
309.5	36.2502
310	32.7971
310.5	29.5781
311	26.5928
311.5	23.8599
312	21.3948
312.5	19.1893
313	17.241
313.5	15.5309
314	14.0616
314.5	12.8327
315	11.8339
315.5	11.0297
316	10.4215
316.5	9.97092
317	9.63419
317.5	9.42308
318	9.30335
318.5	9.2401
319	9.23215
319.5	9.28138
320	9.36133
320.5	9.45387
321	9.5492
321.5	9.63816
322	9.72573
322.5	9.80777
323	9.87388
323.5	9.92954
324	9.99491
324.5	10.0608
325	10.1348
325.5	10.2227
326	10.3279
326.5	10.4357
327	10.5521
327.5	10.6819
328	10.8267
328.5	10.9976
329	11.1863
329.5	11.394
330	11.6302
330.5	11.8856
331	12.146
331.5	12.4131
332	12.681
332.5	12.9464
333	13.2199
333.5	13.5086
334	13.8035
334.5	14.105
335	14.4189
335.5	14.7483
336	15.076
336.5	15.3909
337	15.6959
337.5	15.9919
338	16.2906
338.5	16.591
339	16.8918
339.5	17.2068
340	17.5289
340.5	17.8472
341	18.1569
341.5	18.4517
342	18.7221
342.5	18.9793
343	19.2235
343.5	19.4392
344	19.6332
344.5	19.8241
345	20.0065
345.5	20.1747
346	20.3078
346.5	20.4189
347	20.5162
347.5	20.6075
348	20.6868
348.5	20.7708
349	20.8738
349.5	20.9878
350	21.1268
350.5	21.2885
351	21.48
351.5	21.7004
352	21.969
352.5	22.2807
353	22.6151
353.5	22.9679
354	23.3543
354.5	23.7607
355	24.19
355.5	24.6217
356	25.0547
356.5	25.4895
357	25.9152
357.5	26.3228
358	26.7299
358.5	27.1299
359	27.51
359.5	27.8687
360	28.1938
360.5	28.4866
361	28.7625
361.5	29.0282
362	29.2874
362.5	29.5328
363	29.7574
363.5	29.9678
364	30.1683
364.5	30.3611
365	30.5314
365.5	30.6812
366	30.8099
366.5	30.9164
367	31.0035
367.5	31.0909
368	31.1752
368.5	31.2742
369	31.3997
369.5	31.5422
370	31.6904
370.5	31.8724
371	32.0815
371.5	32.3321
372	32.6373
372.5	32.9815
373	33.3673
373.5	33.7917
374	34.2689
374.5	34.7737
375	35.3134
375.5	35.8798
376	36.4369
376.5	36.997
377	37.5567
377.5	38.1023
378	38.6635
378.5	39.2485
379	39.8502
379.5	40.4627
380	41.0996
380.5	41.7421
381	42.3955
381.5	43.0612
382	43.7415
382.5	44.4519
383	45.1739
383.5	45.9493
384	46.7487
384.5	47.5919
385	48.503
385.5	49.4467
386	50.4503
386.5	51.4972
387	52.5738
387.5	53.7133
388	54.8878
388.5	56.0951
389	57.3702
389.5	58.7302
390	60.1379
390.5	61.606
391	63.1246
391.5	64.6902
392	66.337
392.5	68.0096
393	69.7552
393.5	71.5536
394	73.3991
394.5	75.2949
395	77.2384
395.5	79.273
396	81.3956
396.5	83.6192
397	85.9607
397.5	88.3575
398	90.8108
398.5	93.3878
399	96.1091
399.5	98.9558
400	101.968
400.5	105.096
401	108.336
401.5	111.713
402	115.154
402.5	118.736
403	122.458
403.5	126.295
404	130.199
404.5	134.177
405	138.272
405.5	142.458
406	146.752
406.5	151.166
407	155.606
407.5	160.107
408	164.716
408.5	169.427
409	174.198
409.5	179.081
410	184.06
410.5	189.096
411	194.207
411.5	199.307
412	204.472
412.5	209.69
413	214.952
413.5	220.206
414	225.497
414.5	230.87
415	236.269
415.5	241.698
416	247.166
416.5	252.575
417	257.997
417.5	263.446
418	268.916
418.5	274.387
419	279.919
419.5	285.473
420	291.042
420.5	296.655
421	302.235
421.5	307.826
422	313.423
422.5	318.985
423	324.452
423.5	329.878
424	335.34
424.5	340.842
425	346.301
425.5	351.742
426	357.07
426.5	362.329
427	367.489
427.5	372.6
428	377.628
428.5	382.589
429	387.433
429.5	392.157
430	396.828
430.5	401.481
431	406.113
431.5	410.719
432	415.252
432.5	419.653
433	423.967
433.5	428.222
434	432.52
434.5	436.738
435	440.91
435.5	444.97
436	448.945
436.5	452.787
437	456.532
437.5	460.163
438	463.714
438.5	467.128
439	470.418
439.5	473.627
440	476.799
440.5	479.954
441	483.083
441.5	486.183
442	489.286
442.5	492.304
443	495.26
443.5	498.319
444	501.328
444.5	504.331
445	507.349
445.5	510.411
446	513.488
446.5	516.558
447	519.606
447.5	522.599
448	525.525
448.5	528.393
449	531.233
449.5	534.071
450	536.879
450.5	539.567
451	542.266
451.5	545.026
452	547.643
452.5	550.118
453	552.537
453.5	554.757
454	556.835
454.5	558.775
455	560.591
455.5	562.329
456	564.012
456.5	565.682
457	567.312
457.5	568.885
458	570.462
458.5	572.073
459	573.707
459.5	575.342
460	576.918
460.5	578.651
461	580.593
461.5	582.602
462	584.554
462.5	586.503
463	588.376
463.5	590.204
464	591.971
464.5	593.647
465	595.201
465.5	596.71
466	598.2
466.5	599.656
467	601.078
467.5	602.478
468	603.851
468.5	605.2
469	606.492
469.5	607.697
470	608.975
470.5	610.341
471	611.845
471.5	613.301
472	614.669
472.5	615.98
473	617.315
473.5	618.581
474	619.684
474.5	620.622
475	621.452
475.5	622.167
476	622.713
476.5	623.123
477	623.382
477.5	623.519
478	623.483
478.5	623.295
479	623.022
479.5	622.664
480	622.289
480.5	621.967
481	621.618
481.5	621.177
482	620.68
482.5	620.181
483	619.638
483.5	619.017
484	618.378
484.5	617.75
485	617.102
485.5	616.355
486	615.508
486.5	614.51
487	613.389
487.5	612.109
488	610.667
488.5	609.122
489	607.365
489.5	605.505
490	603.473
490.5	601.333
491	599.039
491.5	596.603
492	594.063
492.5	591.398
493	588.63
493.5	585.841
494	583.006
494.5	580.137
495	577.214
495.5	574.215
496	571.13
496.5	568.042
497	564.909
497.5	561.689
498	558.491
498.5	555.189
499	551.891
499.5	548.513
500	545.092
500.5	541.628
501	538.1
501.5	534.453
502	530.688
502.5	526.908
503	523.166
503.5	519.49
504	515.858
504.5	512.198
505	508.539
505.5	504.882
506	501.271
506.5	497.69
507	494.071
507.5	490.503
508	486.912
508.5	483.386
509	479.867
509.5	476.321
510	472.776
510.5	469.232
511	465.613
511.5	461.87
512	458.087
512.5	454.277
513	450.475
513.5	446.707
514	442.853
514.5	438.998
515	435.14
515.5	431.294
516	427.441
516.5	423.495
517	419.485
517.5	415.397
518	411.297
518.5	407.201
519	403.033
519.5	398.886
520	394.796
520.5	390.703
521	386.545
521.5	382.354
522	378.125
522.5	373.896
523	369.68
523.5	365.404
524	361.14
524.5	356.944
525	352.825
525.5	348.794
526	344.781
526.5	340.775
527	336.754
527.5	332.784
528	328.889
528.5	324.977
529	321.148
529.5	317.445
530	313.836
530.5	310.279
531	306.757
531.5	303.277
532	299.834
532.5	296.376
533	292.866
533.5	289.323
534	285.771
534.5	282.26
535	278.791
535.5	275.343
536	271.897
536.5	268.402
537	264.902
537.5	261.411
538	257.879
538.5	254.349
539	250.852
539.5	247.393
540	243.998
540.5	240.62
541	237.312
541.5	234.081
542	230.907
542.5	227.747
543	224.623
543.5	221.513
544	218.486
544.5	215.502
545	212.594
545.5	209.756
546	206.969
546.5	204.285
547	201.667
547.5	199.079
548	196.521
548.5	193.985
549	191.479
549.5	189.037
550	186.628
550.5	184.288
551	181.975
551.5	179.735
552	177.534
552.5	175.446
553	173.436
553.5	171.54
554	169.732
554.5	168.052
555	166.514
555.5	165.127
556	163.941
556.5	162.941
557	162.083
557.5	161.409
558	160.922
558.5	160.64
559	160.566
559.5	160.747
560	161.24
560.5	161.943
561	162.896
561.5	164.139
562	165.723
562.5	167.607
563	169.785
563.5	172.312
564	175.172
564.5	178.332
565	181.817
565.5	185.622
566	189.728
566.5	194.055
567	198.65
567.5	203.495
568	208.574
568.5	213.856
569	219.424
569.5	225.278
570	231.27
570.5	237.382
571	243.642
571.5	250.07
572	256.606
572.5	263.158
573	269.774
573.5	276.435
574	283.069
574.5	289.704
575	296.291
575.5	302.788
576	309.156
576.5	315.382
577	321.442
577.5	327.266
578	332.774
578.5	338.063
579	343.121
579.5	347.833
580	352.203
