# Supplementary material for: Pure and doped carbon quantum dots as fluorescent probes for the detection of phenol compounds and antibiotics in aquariums
Source: Sci Rep. 2023 Aug 8;13:12863. doi: 10.1038/s41598-023-39490-y (PMC10409781; doi:10.1038/s41598-023-39490-y)
Supplement: Supplementary file 3 — Supplementary Information 3. [file 41598_2023_39490_MOESM3_ESM.zip › antibiotic detection B,N doping.xlsx]

## Sheet: Oxytetracycline 13
290	0.411
290.5	0.44629
291	0.467554
291.5	0.485941
292	0.498779
292.5	0.509442
293	0.523549
293.5	0.530483
294	0.541656
294.5	0.561438
295	0.583143
295.5	0.607518
296	0.620619
296.5	0.633482
297	0.65632
297.5	0.680924
298	0.712886
298.5	0.745549
299	0.780241
299.5	0.820151
300	0.862165
300.5	0.891601
301	0.912242
301.5	0.923555
302	0.926067
302.5	0.922469
303	0.906857
303.5	0.886608
304	0.867459
304.5	0.850608
305	0.836815
305.5	0.812712
306	0.783606
306.5	0.756582
307	0.730506
307.5	0.717472
308	0.712908
308.5	0.723654
309	0.74473
309.5	0.774101
310	0.808909
310.5	0.851741
311	0.906179
311.5	0.969621
312	1.03429
312.5	1.09423
313	1.14899
313.5	1.20539
314	1.26719
314.5	1.3355
315	1.40518
315.5	1.46434
316	1.51962
316.5	1.5625
317	1.60577
317.5	1.64827
318	1.69284
318.5	1.73488
319	1.77407
319.5	1.80811
320	1.8418
320.5	1.88674
321	1.94026
321.5	1.99528
322	2.04793
322.5	2.09747
323	2.14727
323.5	2.19983
324	2.2543
324.5	2.31599
325	2.37486
325.5	2.4393
326	2.49612
326.5	2.55375
327	2.61817
327.5	2.67651
328	2.72821
328.5	2.77327
329	2.80607
329.5	2.82888
330	2.85551
330.5	2.87797
331	2.89517
331.5	2.90278
332	2.90315
332.5	2.89504
333	2.87971
333.5	2.85631
334	2.81637
334.5	2.76222
335	2.71141
335.5	2.65637
336	2.59803
336.5	2.54521
337	2.49175
337.5	2.4415
338	2.38917
338.5	2.33259
339	2.27426
339.5	2.2258
340	2.17386
340.5	2.12181
341	2.07513
341.5	2.03207
342	1.9878
342.5	1.94844
343	1.91175
343.5	1.86403
344	1.80911
344.5	1.76107
345	1.71248
345.5	1.65913
346	1.60375
346.5	1.5455
347	1.49097
347.5	1.43178
348	1.36762
348.5	1.30002
349	1.24411
349.5	1.18682
350	1.13378
350.5	1.09863
351	1.07195
351.5	1.05038
352	1.03478
352.5	1.02338
353	1.01481
353.5	1.01351
354	1.03651
354.5	1.06679
355	1.1053
355.5	1.14607
356	1.17822
356.5	1.20569
357	1.23386
357.5	1.2632
358	1.27997
358.5	1.3003
359	1.30911
359.5	1.31252
360	1.3296
360.5	1.34478
361	1.3619
361.5	1.37202
362	1.37001
362.5	1.35806
363	1.35073
363.5	1.36098
364	1.36675
364.5	1.37972
365	1.39584
365.5	1.40569
366	1.40486
366.5	1.41292
367	1.42725
367.5	1.43551
368	1.44496
368.5	1.44702
369	1.4546
369.5	1.48096
370	1.51669
370.5	1.56523
371	1.61998
371.5	1.68813
372	1.75388
372.5	1.83325
373	1.93392
373.5	2.04082
374	2.15874
374.5	2.28179
375	2.40584
375.5	2.52645
376	2.66036
376.5	2.79704
377	2.9312
377.5	3.07088
378	3.20525
378.5	3.34712
379	3.50758
379.5	3.68013
380	3.87187
380.5	4.07806
381	4.31014
381.5	4.55369
382	4.82196
382.5	5.1299
383	5.48229
383.5	5.87281
384	6.28982
384.5	6.72445
385	7.16962
385.5	7.64553
386	8.15253
386.5	8.69297
387	9.27586
387.5	9.89743
388	10.5636
388.5	11.288
389	12.0625
389.5	12.9019
390	13.8112
390.5	14.7876
391	15.8193
391.5	16.9433
392	18.1603
392.5	19.4972
393	20.9351
393.5	22.4663
394	24.1
394.5	25.8115
395	27.5834
395.5	29.4319
396	31.3988
396.5	33.4538
397	35.5668
397.5	37.7945
398	40.1374
398.5	42.5975
399	45.1884
399.5	47.8798
400	50.6552
400.5	53.5076
401	56.5061
401.5	59.6708
402	63.0281
402.5	66.5426
403	70.2056
403.5	74.061
404	78.0533
404.5	82.1786
405	86.4917
405.5	90.997
406	95.6312
406.5	100.363
407	105.25
407.5	110.264
408	115.412
408.5	120.689
409	125.994
409.5	131.312
410	136.635
410.5	142.022
411	147.458
411.5	152.945
412	158.489
412.5	164.087
413	169.764
413.5	175.503
414	181.274
414.5	187.142
415	193.106
415.5	199.125
416	205.133
416.5	211.193
417	217.293
417.5	223.448
418	229.677
418.5	235.93
419	242.183
419.5	248.428
420	254.707
420.5	260.956
421	267.178
421.5	273.363
422	279.479
422.5	285.553
423	291.642
423.5	297.688
424	303.825
424.5	309.967
425	316.095
425.5	322.126
426	328.092
426.5	333.93
427	339.64
427.5	345.276
428	350.807
428.5	356.237
429	361.522
429.5	366.689
430	371.728
430.5	376.674
431	381.457
431.5	385.985
432	390.277
432.5	394.436
433	398.383
433.5	402.306
434	406.177
434.5	409.994
435	413.728
435.5	417.38
436	420.836
436.5	424.193
437	427.481
437.5	430.745
438	433.903
438.5	436.86
439	439.644
439.5	442.337
440	444.995
440.5	447.578
441	449.966
441.5	452.199
442	454.289
442.5	456.098
443	457.828
443.5	459.455
444	460.93
444.5	462.352
445	463.68
445.5	464.827
446	465.92
446.5	467.02
447	468.191
447.5	469.313
448	470.344
448.5	471.256
449	472.174
449.5	473.024
450	473.799
450.5	474.495
451	475.13
451.5	475.657
452	475.986
452.5	476.192
453	476.294
453.5	476.201
454	476.096
454.5	475.911
455	475.607
455.5	475.235
456	474.785
456.5	474.368
457	473.893
457.5	473.337
458	472.802
458.5	472.388
459	472
459.5	471.621
460	471.256
460.5	470.894
461	470.51
461.5	470.044
462	469.524
462.5	468.981
463	468.254
463.5	467.459
464	466.612
464.5	465.734
465	464.765
465.5	463.717
466	462.496
466.5	461.156
467	459.648
467.5	458.003
468	456.351
468.5	454.756
469	453.094
469.5	451.362
470	449.567
470.5	447.737
471	445.825
471.5	443.834
472	441.858
472.5	439.722
473	437.445
473.5	435.147
474	432.852
474.5	430.558
475	428.322
475.5	426.021
476	423.736
476.5	421.447
477	419.098
477.5	416.717
478	414.459
478.5	412.22
479	409.924
479.5	407.598
480	405.353
480.5	403.175
481	400.977
481.5	398.87
482	396.711
482.5	394.384
483	391.999
483.5	389.539
484	387.021
484.5	384.477
485	381.868
485.5	379.19
486	376.492
486.5	373.643
487	370.692
487.5	367.729
488	364.739
488.5	361.66
489	358.489
489.5	355.325
490	352.229
490.5	349.081
491	345.981
491.5	342.908
492	339.734
492.5	336.53
493	333.277
493.5	330.081
494	326.858
494.5	323.711
495	320.584
495.5	317.468
496	314.303
496.5	311.109
497	307.813
497.5	304.537
498	301.2
498.5	297.832
499	294.474
499.5	291.175
500	287.877
500.5	284.662
501	281.544
501.5	278.431
502	275.352
502.5	272.339
503	269.45
503.5	266.571
504	263.791
504.5	261.115
505	258.471
505.5	255.825
506	253.244
506.5	250.563
507	247.87
507.5	245.134
508	242.373
508.5	239.597
509	236.78
509.5	233.952
510	231.125
510.5	228.362
511	225.592
511.5	222.808
512	220.087
512.5	217.438
513	214.772
513.5	212.176
514	209.606
514.5	207.054
515	204.554
515.5	202.142
516	199.674
516.5	197.162
517	194.632
517.5	192.047
518	189.401
518.5	186.68
519	183.94
519.5	181.19
520	178.493
520.5	175.808
521	173.124
521.5	170.569
522	168.096
522.5	165.617
523	163.242
523.5	160.887
524	158.589
524.5	156.392
525	154.323
525.5	152.306
526	150.312
526.5	148.405
527	146.456
527.5	144.465
528	142.433
528.5	140.388
529	138.33
529.5	136.291
530	134.264
530.5	132.205
531	130.216
531.5	128.302
532	126.344
532.5	124.46
533	122.545
533.5	120.653
534	118.812
534.5	117.042
535	115.357
535.5	113.753
536	112.215
536.5	110.668
537	109.114
537.5	107.546
538	105.978
538.5	104.428
539	102.873
539.5	101.305
540	99.7055
540.5	98.1624
541	96.6878
541.5	95.1929
542	93.7461
542.5	92.2786
543	90.8134
543.5	89.3426
544	87.9078
544.5	86.5295
545	85.198
545.5	83.9073
546	82.6536
546.5	81.4173
547	80.1892
547.5	79.0081
548	77.8464
548.5	76.6734
549	75.5225
549.5	74.3739
550	73.2571
550.5	72.1743
551	71.07
551.5	69.9991
552	68.9363
552.5	67.8805
553	66.8142
553.5	65.7474
554	64.7055
554.5	63.6393
555	62.5713
555.5	61.5602
556	60.5807
556.5	59.6178
557	58.7259
557.5	57.8375
558	56.9444
558.5	56.09
559	55.254
559.5	54.4573
560	53.669
560.5	52.8841
561	52.1136
561.5	51.3431
562	50.5631
562.5	49.7744
563	48.9588
563.5	48.1385
564	47.26
564.5	46.3576
565	45.464
565.5	44.579
566	43.7122
566.5	42.913
567	42.1192
567.5	41.3527
568	40.6454
568.5	39.9694
569	39.345
569.5	38.7499
570	38.1868
570.5	37.6679
571	37.1914
571.5	36.7437
572	36.3089
572.5	35.8552
573	35.4134
573.5	34.9439
574	34.4388
574.5	33.9004
575	33.3371
575.5	32.7554
576	32.1793
576.5	31.5715
577	30.9896
577.5	30.4236
578	29.8565
578.5	29.294
579	28.735
579.5	28.1761
580	27.6638
580.5	27.1962
581	26.7748
581.5	26.3885
582	26.0393
582.5	25.7425
583	25.4896
583.5	25.2455
584	25.0119
584.5	24.7992
585	24.596
585.5	24.3788
586	24.1332
586.5	23.903
587	23.6778
587.5	23.4278
588	23.1467
588.5	22.8421
589	22.473
589.5	22.0802
590	21.6674
590.5	21.2489
591	20.8182
591.5	20.3907
592	19.9765
592.5	19.5935
593	19.2131
593.5	18.8428
594	18.5058
594.5	18.193
595	17.8756
595.5	17.5561
596	17.2924
596.5	17.0811
597	16.8872
597.5	16.6984
598	16.5363
598.5	16.3695
599	16.1931
599.5	16.0169
600	15.839

## Sheet: Ampicilin 14
350	0
350.5	-0.010741
351	-0.01996
351.5	-0.029097
352	-0.036738
352.5	-0.040683
353	-0.041532
353.5	-0.042497
354	-0.037569
354.5	-0.037157
355	-0.034943
355.5	-0.030394
356	-0.022005
356.5	-0.014292
357	-0.004871
357.5	-0.00093
358	0.001924
358.5	0.002781
359	0.00789
359.5	0.013357
360	0.020421
360.5	0.032315
361	0.04848
361.5	0.065562
362	0.08662
362.5	0.105356
363	0.119048
363.5	0.132031
364	0.135352
364.5	0.135947
365	0.132664
365.5	0.128254
366	0.125821
366.5	0.124186
367	0.116245
367.5	0.105492
368	0.08406
368.5	0.058001
369	0.02554
369.5	-0.008444
370	-0.040498
370.5	-0.062741
371	-0.079318
371.5	-0.0875
372	-0.08859
372.5	-0.08496
373	-0.076202
373.5	-0.068504
374	-0.056722
374.5	-0.043515
375	-0.028262
375.5	-0.007389
376	0.015615
376.5	0.040439
377	0.072496
377.5	0.099953
378	0.121243
378.5	0.13247
379	0.141607
379.5	0.141639
380	0.145937
380.5	0.150464
381	0.157497
381.5	0.16794
382	0.18518
382.5	0.205189
383	0.230736
383.5	0.264951
384	0.301645
384.5	0.352651
385	0.410935
385.5	0.469435
386	0.526328
386.5	0.592988
387	0.668599
387.5	0.74168
388	0.811603
388.5	0.890436
389	0.957399
389.5	1.02227
390	1.08773
390.5	1.15959
391	1.23812
391.5	1.32651
392	1.41771
392.5	1.52371
393	1.64869
393.5	1.77842
394	1.93103
394.5	2.09782
395	2.27259
395.5	2.4505
396	2.63154
396.5	2.82346
397	3.01277
397.5	3.1976
398	3.37983
398.5	3.53864
399	3.68665
399.5	3.83007
400	3.96831
400.5	4.09107
401	4.21207
401.5	4.32495
402	4.43064
402.5	4.53641
403	4.64212
403.5	4.76305
404	4.90369
404.5	5.06651
405	5.25533
405.5	5.46922
406	5.71324
406.5	5.97702
407	6.2659
407.5	6.57222
408	6.87354
408.5	7.18555
409	7.51623
409.5	7.85985
410	8.19193
410.5	8.53068
411	8.87959
411.5	9.20398
412	9.50797
412.5	9.80403
413	10.0896
413.5	10.3644
414	10.6401
414.5	10.9231
415	11.2221
415.5	11.5362
416	11.8533
416.5	12.2044
417	12.5646
417.5	12.9194
418	13.2899
418.5	13.6773
419	14.0745
419.5	14.4627
420	14.869
420.5	15.3289
421	15.8008
421.5	16.2792
422	16.7668
422.5	17.266
423	17.761
423.5	18.2735
424	18.7979
424.5	19.346
425	19.9076
425.5	20.4743
426	21.089
426.5	21.7066
427	22.3184
427.5	22.9477
428	23.6006
428.5	24.2481
429	24.8788
429.5	25.4944
430	26.1152
430.5	26.7181
431	27.3139
431.5	27.8893
432	28.4409
432.5	28.9603
433	29.4665
433.5	29.9187
434	30.3487
434.5	30.7636
435	31.1556
435.5	31.565
436	31.9617
436.5	32.3379
437	32.7186
437.5	33.1434
438	33.5833
438.5	34.0542
439	34.5435
439.5	35.0368
440	35.5487
440.5	36.0747
441	36.6173
441.5	37.1575
442	37.7101
442.5	38.2863
443	38.8191
443.5	39.3226
444	39.8155
444.5	40.2809
445	40.7368
445.5	41.1893
446	41.5975
446.5	41.9936
447	42.4076
447.5	42.8148
448	43.2383
448.5	43.6713
449	44.0723
449.5	44.4797
450	44.8969
450.5	45.3483
451	45.8172
451.5	46.3
452	46.8225
452.5	47.3154
453	47.7731
453.5	48.2471
454	48.689
454.5	49.1041
455	49.5418
455.5	49.9694
456	50.4161
456.5	50.8763
457	51.329
457.5	51.7906
458	52.2491
458.5	52.6624
459	53.0604
459.5	53.4601
460	53.8887
460.5	54.3577
461	54.8269
461.5	55.3181
462	55.787
462.5	56.2116
463	56.635
463.5	57.0215
464	57.3588
464.5	57.6684
465	57.9639
465.5	58.2901
466	58.6116
466.5	58.9241
467	59.2077
467.5	59.4827
468	59.7329
468.5	59.9473
469	60.1113
469.5	60.2674
470	60.4504
470.5	60.6561
471	60.9044
471.5	61.1571
472	61.3885
472.5	61.6546
473	61.9351
473.5	62.1763
474	62.3793
474.5	62.5783
475	62.7868
475.5	62.9853
476	63.1697
476.5	63.2895
477	63.3866
477.5	63.4879
478	63.5779
478.5	63.6057
479	63.5783
479.5	63.5218
480	63.4618
480.5	63.4376
481	63.4112
481.5	63.3693
482	63.3816
482.5	63.466
483	63.5734
483.5	63.6936
484	63.8268
484.5	63.9529
485	64.0738
485.5	64.1852
486	64.2191
486.5	64.2003
487	64.1732
487.5	64.1413
488	64.0677
488.5	63.9189
489	63.704
489.5	63.4215
490	63.1074
490.5	62.7153
491	62.2368
491.5	61.7518
492	61.2946
492.5	60.8526
493	60.4686
493.5	60.1534
494	59.866
494.5	59.6292
495	59.414
495.5	59.1756
496	58.9176
496.5	58.6805
497	58.4486
497.5	58.2348
498	58.0082
498.5	57.7948
499	57.5626
499.5	57.3289
500	57.0496
500.5	56.7114
501	56.3254
501.5	55.8998
502	55.4349
502.5	54.9505
503	54.4885
503.5	54.0202
504	53.5833
504.5	53.1735
505	52.7676
505.5	52.3313
506	51.8902
506.5	51.4553
507	51.038
507.5	50.6289
508	50.2415
508.5	49.8578
509	49.4696
509.5	49.0884
510	48.7096
510.5	48.3199
511	47.8971
511.5	47.4538
512	46.9592
512.5	46.4487
513	45.9006
513.5	45.3408
514	44.7734
514.5	44.2165
515	43.6299
515.5	43.0316
516	42.4373
516.5	41.8652
517	41.3076
517.5	40.7747
518	40.2548
518.5	39.7358
519	39.2402
519.5	38.7912
520	38.3723
520.5	37.9736
521	37.6104
521.5	37.2505
522	36.9112
522.5	36.5725
523	36.2352
523.5	35.8931
524	35.5595
524.5	35.1891
525	34.7939
525.5	34.3882
526	33.9885
526.5	33.5808
527	33.1698
527.5	32.7608
528	32.3332
528.5	31.8864
529	31.4474
529.5	31.0075
530	30.5823
530.5	30.1723
531	29.7659
531.5	29.3799
532	29.0152
532.5	28.686
533	28.369
533.5	28.0416
534	27.6945
534.5	27.3631
535	27.0316
535.5	26.6899
536	26.3333
536.5	25.9698
537	25.6137
537.5	25.2484
538	24.8495
538.5	24.4371
539	24.0055
539.5	23.6032
540	23.2084
540.5	22.8064
541	22.4021
541.5	22.0033
542	21.6316
542.5	21.2892
543	20.9498
543.5	20.6232
544	20.3323
544.5	20.0653
545	19.7933
545.5	19.5214
546	19.2578
546.5	19.027
547	18.8131
547.5	18.6002
548	18.3792
548.5	18.1511
549	17.9394
549.5	17.7372
550	17.5225
550.5	17.2931
551	17.0698
551.5	16.8725
552	16.6954
552.5	16.5138
553	16.3344
553.5	16.1763
554	16.0301
554.5	15.8567
555	15.6701
555.5	15.4668
556	15.2679
556.5	15.0792
557	14.8872
557.5	14.6871
558	14.4764
558.5	14.2675
559	14.0531
559.5	13.8156
560	13.5401
560.5	13.2625
561	12.9912
561.5	12.7483
562	12.5274
562.5	12.3059
563	12.1023
563.5	11.9197
564	11.743
564.5	11.583
565	11.4218
565.5	11.2751
566	11.158
566.5	11.0562
567	10.9771
567.5	10.9186
568	10.8783
568.5	10.8422
569	10.7823
569.5	10.6843
570	10.5542
570.5	10.3867
571	10.2223
571.5	10.0633
572	9.8809
572.5	9.69678
573	9.51423
573.5	9.32639
574	9.14912
574.5	8.96071
575	8.75788
575.5	8.56972
576	8.37621
576.5	8.19825
577	8.0458
577.5	7.92419
578	7.84281
578.5	7.78113
579	7.7263
579.5	7.67269
580	7.59005
580.5	7.50612
581	7.41645
581.5	7.30941
582	7.19594
582.5	7.08217
583	6.96624
583.5	6.86742
584	6.77449
584.5	6.67139
585	6.57214
585.5	6.45662
586	6.33324
586.5	6.21659
587	6.10802
587.5	6.02454
588	5.95803
588.5	5.90492
589	5.85598
589.5	5.79729
590	5.73842
590.5	5.66922
591	5.59155
591.5	5.50578
592	5.4258
592.5	5.33735
593	5.26232
593.5	5.20259
594	5.14419
594.5	5.09658
595	5.05273
595.5	5.01212
596	4.97703
596.5	4.94709
597	4.93129
597.5	4.93034
598	4.93852
598.5	4.95812
599	4.99011
599.5	5.0244
600	5.059

## Sheet: Floroquin 15
350	0.5
350.5	0.553184
351	0.601435
351.5	0.644426
352	0.685321
352.5	0.723933
353	0.748528
353.5	0.766306
354	0.771441
354.5	0.771881
355	0.764985
355.5	0.747814
356	0.721061
356.5	0.688949
357	0.645604
357.5	0.606379
358	0.568103
358.5	0.533759
359	0.503563
359.5	0.481873
360	0.469771
360.5	0.460817
361	0.457009
361.5	0.463804
362	0.484961
362.5	0.509378
363	0.539449
363.5	0.563239
364	0.587378
364.5	0.609863
365	0.629098
365.5	0.645453
366	0.651551
366.5	0.639295
367	0.621272
367.5	0.60105
368	0.587682
368.5	0.581185
369	0.574177
369.5	0.573528
370	0.57253
370.5	0.577394
371	0.591913
371.5	0.621223
372	0.661201
372.5	0.718689
373	0.78631
373.5	0.86402
374	0.951739
374.5	1.04478
375	1.14381
375.5	1.24516
376	1.34972
376.5	1.45391
377	1.56147
377.5	1.6851
378	1.82514
378.5	1.97082
379	2.12501
379.5	2.27437
380	2.4274
380.5	2.57694
381	2.73245
381.5	2.88873
382	3.05012
382.5	3.22121
383	3.39675
383.5	3.57747
384	3.75938
384.5	3.95228
385	4.15758
385.5	4.3822
386	4.61454
386.5	4.85374
387	5.11688
387.5	5.41926
388	5.74742
388.5	6.10448
389	6.48942
389.5	6.91694
390	7.38678
390.5	7.90967
391	8.44874
391.5	9.0142
392	9.61341
392.5	10.2378
393	10.9
393.5	11.5898
394	12.3133
394.5	13.0914
395	13.9152
395.5	14.7796
396	15.6786
396.5	16.6272
397	17.6112
397.5	18.6221
398	19.6596
398.5	20.7412
399	21.8846
399.5	23.0896
400	24.3696
400.5	25.6813
401	27.0313
401.5	28.425
402	29.8369
402.5	31.3251
403	32.8693
403.5	34.4459
404	36.0751
404.5	37.7668
405	39.5339
405.5	41.3391
406	43.1939
406.5	45.0771
407	46.9748
407.5	48.8804
408	50.8124
408.5	52.7824
409	54.8164
409.5	56.8929
410	58.9856
410.5	61.0836
411	63.2076
411.5	65.3165
412	67.4939
412.5	69.7262
413	71.9681
413.5	74.2058
414	76.4835
414.5	78.8388
415	81.1874
415.5	83.5479
416	85.9121
416.5	88.3032
417	90.6948
417.5	93.1192
418	95.5512
418.5	98.0165
419	100.491
419.5	102.96
420	105.426
420.5	107.872
421	110.285
421.5	112.725
422	115.183
422.5	117.606
423	120.014
423.5	122.462
424	124.957
424.5	127.384
425	129.787
425.5	132.155
426	134.515
426.5	136.86
427	139.235
427.5	141.57
428	143.951
428.5	146.346
429	148.701
429.5	151.059
430	153.4
430.5	155.721
431	158.078
431.5	160.404
432	162.633
432.5	164.818
433	167.01
433.5	169.163
434	171.136
434.5	173.036
435	174.848
435.5	176.591
436	178.265
436.5	179.909
437	181.471
437.5	183.038
438	184.605
438.5	186.114
439	187.644
439.5	189.164
440	190.657
440.5	192.165
441	193.693
441.5	195.205
442	196.74
442.5	198.312
443	199.884
443.5	201.346
444	202.776
444.5	204.18
445	205.546
445.5	206.869
446	208.157
446.5	209.404
447	210.67
447.5	211.934
448	213.116
448.5	214.282
449	215.427
449.5	216.511
450	217.491
450.5	218.402
451	219.296
451.5	220.16
452	220.974
452.5	221.729
453	222.382
453.5	222.958
454	223.518
454.5	223.986
455	224.36
455.5	224.683
456	224.997
456.5	225.286
457	225.556
457.5	225.801
458	226.084
458.5	226.393
459	226.743
459.5	227.009
460	227.232
460.5	227.459
461	227.69
461.5	227.872
462	228.051
462.5	228.204
463	228.309
463.5	228.464
464	228.535
464.5	228.568
465	228.578
465.5	228.546
466	228.483
466.5	228.399
467	228.257
467.5	228.125
468	227.957
468.5	227.809
469	227.643
469.5	227.469
470	227.252
470.5	227.014
471	226.713
471.5	226.415
472	226.058
472.5	225.583
473	225.124
473.5	224.598
474	224.075
474.5	223.524
475	222.888
475.5	222.166
476	221.379
476.5	220.514
477	219.648
477.5	218.75
478	217.862
478.5	217.032
479	216.204
479.5	215.389
480	214.606
480.5	213.791
481	213.086
481.5	212.442
482	211.752
482.5	211.039
483	210.347
483.5	209.734
484	209.136
484.5	208.476
485	207.737
485.5	206.927
486	205.948
486.5	204.855
487	203.667
487.5	202.38
488	201.113
488.5	199.758
489	198.388
489.5	196.983
490	195.501
490.5	194.057
491	192.619
491.5	191.139
492	189.618
492.5	188.165
493	186.807
493.5	185.493
494	184.203
494.5	182.951
495	181.708
495.5	180.434
496	179.082
496.5	177.702
497	176.26
497.5	174.866
498	173.428
498.5	171.981
499	170.499
499.5	168.931
500	167.351
500.5	165.744
501	164.12
501.5	162.431
502	160.754
502.5	159.144
503	157.54
503.5	155.926
504	154.366
504.5	152.836
505	151.363
505.5	149.886
506	148.418
506.5	146.926
507	145.425
507.5	143.92
508	142.376
508.5	140.809
509	139.223
509.5	137.606
510	135.954
510.5	134.269
511	132.547
511.5	130.818
512	129.148
512.5	127.478
513	125.763
513.5	124.048
514	122.307
514.5	120.658
515	119.078
515.5	117.581
516	116.144
516.5	114.75
517	113.393
517.5	112.031
518	110.688
518.5	109.349
519	107.973
519.5	106.622
520	105.272
520.5	103.9
521	102.509
521.5	101.151
522	99.8
522.5	98.4131
523	97.0026
523.5	95.5506
524	94.1344
524.5	92.788
525	91.5535
525.5	90.4016
526	89.2977
526.5	88.2093
527	87.1507
527.5	86.1205
528	85.0913
528.5	84.0409
529	83.0367
529.5	82.0375
530	81.052
530.5	80.0558
531	79.0936
531.5	78.1321
532	77.1096
532.5	76.0659
533	74.9652
533.5	73.8286
534	72.7133
534.5	71.6538
535	70.6376
535.5	69.6353
536	68.6328
536.5	67.6467
537	66.6902
537.5	65.7182
538	64.7209
538.5	63.7421
539	62.7745
539.5	61.8428
540	60.9261
540.5	60.0729
541	59.2373
541.5	58.3989
542	57.5732
542.5	56.7362
543	55.8745
543.5	55.013
544	54.1823
544.5	53.4009
545	52.6406
545.5	51.8867
546	51.1418
546.5	50.4094
547	49.6613
547.5	48.8962
548	48.1016
548.5	47.2679
549	46.4268
549.5	45.5772
550	44.7594
550.5	43.9711
551	43.2167
551.5	42.4925
552	41.7743
552.5	41.0423
553	40.3224
553.5	39.6219
554	38.9553
554.5	38.3248
555	37.7252
555.5	37.1493
556	36.6078
556.5	36.0876
557	35.5864
557.5	35.0933
558	34.579
558.5	34.0453
559	33.4931
559.5	32.9428
560	32.4082
560.5	31.9172
561	31.4558
561.5	31.0146
562	30.5722
562.5	30.1365
563	29.7017
563.5	29.2588
564	28.822
564.5	28.3891
565	27.966
565.5	27.5681
566	27.1789
566.5	26.793
567	26.4122
567.5	26.0187
568	25.6144
568.5	25.1816
569	24.7448
569.5	24.325
570	23.9107
570.5	23.5132
571	23.1293
571.5	22.7451
572	22.39
572.5	22.0295
573	21.6601
573.5	21.2892
574	20.9219
574.5	20.55
575	20.201
575.5	19.8775
576	19.5633
576.5	19.2634
577	18.9696
577.5	18.6908
578	18.4018
578.5	18.1201
579	17.8651
579.5	17.623
580	17.3926
580.5	17.1818
581	17.0051
581.5	16.8608
582	16.7185
582.5	16.5896
583	16.4582
583.5	16.3277
584	16.1858
584.5	16.0477
585	15.9125
585.5	15.7692
586	15.622
586.5	15.4664
587	15.2935
587.5	15.0961
588	14.8748
588.5	14.6662
589	14.4557
589.5	14.2422
590	14.0298
590.5	13.8367
591	13.6589
591.5	13.4799
592	13.322
592.5	13.1717
593	13.0317
593.5	12.8794
594	12.7309
594.5	12.5734
595	12.3974
595.5	12.1946
596	11.9633
596.5	11.693
597	11.3832
597.5	11.0194
598	10.6364
598.5	10.2162
599	9.76564
599.5	9.28634
600	8.81

## Sheet: Erythromycin 16
350	-1.016
350.5	-0.810253
351	-0.617991
351.5	-0.443791
352	-0.290091
352.5	-0.158494
353	-0.044391
353.5	0.049573
354	0.126478
354.5	0.191214
355	0.243832
355.5	0.276453
356	0.29175
356.5	0.288934
357	0.273988
357.5	0.24523
358	0.212759
358.5	0.180253
359	0.153734
359.5	0.142575
360	0.14245
360.5	0.143999
361	0.144579
361.5	0.143592
362	0.1399
362.5	0.137296
363	0.134879
363.5	0.133069
364	0.13536
364.5	0.144987
365	0.156184
365.5	0.171384
366	0.186391
366.5	0.197303
367	0.210055
367.5	0.221914
368	0.227741
368.5	0.22484
369	0.224023
369.5	0.234524
370	0.247116
370.5	0.255755
371	0.26384
371.5	0.276139
372	0.288672
372.5	0.302747
373	0.319778
373.5	0.337902
374	0.361272
374.5	0.38888
375	0.426598
375.5	0.472564
376	0.511532
376.5	0.553059
377	0.601176
377.5	0.656622
378	0.706965
378.5	0.759689
379	0.831689
379.5	0.914501
380	1.00104
380.5	1.09901
381	1.21278
381.5	1.3383
382	1.47779
382.5	1.6343
383	1.8006
383.5	1.98304
384	2.1795
384.5	2.39099
385	2.61019
385.5	2.81929
386	3.03414
386.5	3.24967
387	3.46942
387.5	3.68455
388	3.87474
388.5	4.06088
389	4.23339
389.5	4.39258
390	4.54566
390.5	4.68946
391	4.83103
391.5	4.97905
392	5.14221
392.5	5.31942
393	5.52956
393.5	5.78217
394	6.08095
394.5	6.4195
395	6.79145
395.5	7.21635
396	7.69459
396.5	8.21894
397	8.80406
397.5	9.43661
398	10.1053
398.5	10.8074
399	11.5252
399.5	12.2801
400	13.0484
400.5	13.824
401	14.6078
401.5	15.3998
402	16.1912
402.5	16.9976
403	17.821
403.5	18.6588
404	19.5052
404.5	20.353
405	21.2112
405.5	22.0899
406	22.9679
406.5	23.8659
407	24.8093
407.5	25.7739
408	26.7887
408.5	27.833
409	28.9204
409.5	30.0486
410	31.2143
410.5	32.4068
411	33.6321
411.5	34.8719
412	36.1212
412.5	37.382
413	38.6494
413.5	39.941
414	41.2579
414.5	42.5947
415	43.9134
415.5	45.2
416	46.4632
416.5	47.7226
417	48.9654
417.5	50.2093
418	51.4719
418.5	52.7514
419	54.0506
419.5	55.3669
420	56.6971
420.5	58.0586
421	59.4315
421.5	60.7946
422	62.1868
422.5	63.5836
423	64.9913
423.5	66.44
424	67.9556
424.5	69.4797
425	71.0107
425.5	72.563
426	74.0966
426.5	75.6171
427	77.1374
427.5	78.6744
428	80.2399
428.5	81.8252
429	83.3917
429.5	84.9195
430	86.4464
430.5	87.9739
431	89.452
431.5	90.8889
432	92.2579
432.5	93.5655
433	94.8339
433.5	96.0779
434	97.2771
434.5	98.4296
435	99.5445
435.5	100.604
436	101.604
436.5	102.585
437	103.515
437.5	104.459
438	105.409
438.5	106.376
439	107.319
439.5	108.26
440	109.245
440.5	110.232
441	111.239
441.5	112.234
442	113.219
442.5	114.211
443	115.16
443.5	116.129
444	117.092
444.5	118.06
445	119.027
445.5	119.929
446	120.824
446.5	121.669
447	122.521
447.5	123.323
448	124.123
448.5	124.892
449	125.62
449.5	126.376
450	127.145
450.5	127.914
451	128.667
451.5	129.383
452	130.1
452.5	130.757
453	131.416
453.5	132.063
454	132.735
454.5	133.447
455	134.139
455.5	134.826
456	135.469
456.5	136.089
457	136.628
457.5	137.165
458	137.688
458.5	138.17
459	138.631
459.5	139.084
460	139.54
460.5	140.005
461	140.431
461.5	140.824
462	141.159
462.5	141.457
463	141.694
463.5	141.963
464	142.223
464.5	142.442
465	142.665
465.5	142.893
466	143.077
466.5	143.214
467	143.334
467.5	143.438
468	143.524
468.5	143.587
469	143.624
469.5	143.622
470	143.64
470.5	143.645
471	143.631
471.5	143.603
472	143.568
472.5	143.503
473	143.476
473.5	143.439
474	143.333
474.5	143.274
475	143.261
475.5	143.181
476	143.061
476.5	142.941
477	142.836
477.5	142.747
478	142.648
478.5	142.473
479	142.224
479.5	141.935
480	141.601
480.5	141.242
481	140.839
481.5	140.409
482	139.905
482.5	139.404
483	138.892
483.5	138.274
484	137.644
484.5	137.036
485	136.414
485.5	135.756
486	135.067
486.5	134.408
487	133.795
487.5	133.254
488	132.691
488.5	132.109
489	131.518
489.5	130.897
490	130.287
490.5	129.657
491	129.003
491.5	128.304
492	127.578
492.5	126.828
493	125.981
493.5	125.086
494	124.142
494.5	123.152
495	122.081
495.5	120.892
496	119.663
496.5	118.429
497	117.233
497.5	116.024
498	114.819
498.5	113.625
499	112.449
499.5	111.342
500	110.245
500.5	109.177
501	108.159
501.5	107.195
502	106.3
502.5	105.46
503	104.675
503.5	103.914
504	103.2
504.5	102.512
505	101.75
505.5	100.924
506	100.049
506.5	99.1521
507	98.2295
507.5	97.2551
508	96.2731
508.5	95.2683
509	94.266
509.5	93.1735
510	92.0184
510.5	90.8469
511	89.6679
511.5	88.5092
512	87.3854
512.5	86.3337
513	85.3322
513.5	84.3791
514	83.5129
514.5	82.6455
515	81.7777
515.5	80.9281
516	80.0773
516.5	79.2533
517	78.4109
517.5	77.6182
518	76.8208
518.5	76.0754
519	75.2741
519.5	74.4351
520	73.5454
520.5	72.6002
521	71.6103
521.5	70.6137
522	69.6603
522.5	68.7031
523	67.7547
523.5	66.8489
524	65.9142
524.5	64.9815
525	64.0672
525.5	63.1129
526	62.1997
526.5	61.2892
527	60.4501
527.5	59.6225
528	58.8711
528.5	58.1073
529	57.3294
529.5	56.569
530	55.8023
530.5	55.0094
531	54.2278
531.5	53.5047
532	52.8139
532.5	52.1308
533	51.4639
533.5	50.7555
534	50.0314
534.5	49.3198
535	48.5671
535.5	47.8185
536	47.0484
536.5	46.3016
537	45.5444
537.5	44.8429
538	44.1414
538.5	43.4198
539	42.7382
539.5	42.0632
540	41.3737
540.5	40.701
541	40.0848
541.5	39.5051
542	38.9326
542.5	38.3777
543	37.8315
543.5	37.2961
544	36.7798
544.5	36.2477
545	35.7193
545.5	35.1809
546	34.6449
546.5	34.1024
547	33.5926
547.5	33.1029
548	32.6014
548.5	32.1293
549	31.6669
549.5	31.2167
550	30.7957
550.5	30.4193
551	30.0512
551.5	29.6641
552	29.2821
552.5	28.9324
553	28.5925
553.5	28.2704
554	27.9536
554.5	27.648
555	27.322
555.5	26.9629
556	26.5697
556.5	26.1649
557	25.7754
557.5	25.3858
558	24.9907
558.5	24.5811
559	24.1659
559.5	23.7635
560	23.3815
560.5	22.9763
561	22.5345
561.5	22.0766
562	21.6348
562.5	21.2065
563	20.8067
563.5	20.4153
564	20.0719
564.5	19.7418
565	19.3951
565.5	19.0465
566	18.7088
566.5	18.4028
567	18.1344
567.5	17.8932
568	17.6674
568.5	17.4579
569	17.2786
569.5	17.1302
570	16.9904
570.5	16.8398
571	16.6706
571.5	16.4899
572	16.3021
572.5	16.1171
573	15.9204
573.5	15.7597
574	15.6024
574.5	15.4265
575	15.2493
575.5	15.0682
576	14.8769
576.5	14.6893
577	14.509
577.5	14.3331
578	14.1682
578.5	14.0004
579	13.8305
579.5	13.6868
580	13.5514
580.5	13.4135
581	13.272
581.5	13.131
582	12.9824
582.5	12.8047
583	12.6179
583.5	12.4215
584	12.2239
584.5	12.0305
585	11.837
585.5	11.6413
586	11.4358
586.5	11.2204
587	11.0036
587.5	10.7935
588	10.5721
588.5	10.34
589	10.1316
589.5	9.93575
590	9.7527
590.5	9.59356
591	9.46326
591.5	9.36199
592	9.26856
592.5	9.17692
593	9.07846
593.5	8.99152
594	8.91198
594.5	8.83168
595	8.75409
595.5	8.66454
596	8.54926
596.5	8.40209
597	8.23726
597.5	8.04122
598	7.80549
598.5	7.56275
599	7.30849
599.5	7.02993
600	6.738
