# Supplementary material for: Pure and doped carbon quantum dots as fluorescent probes for the detection of phenol compounds and antibiotics in aquariums
Source: Sci Rep. 2023 Aug 8;13:12863. doi: 10.1038/s41598-023-39490-y (PMC10409781; doi:10.1038/s41598-023-39490-y)
Supplement: Supplementary file 3 — Supplementary Information 3. [file 41598_2023_39490_MOESM3_ESM.zip › cd#13.sp]

PE FL                   SPECTRUM    ASCII       PEDS        1.60        
  -1
CD#13.SP
10/08/27
04:08:00.00
10/08/27
04:08:50.00


600.000000
1


LS55
330.00
10.00
20.00
SCAN
1
20
100
100
0
500
0
1
0
1
7
ON
600 270 
1 0 0
#HDR
-1
-1
#GR
NM

0.00002384185791015625
0.0
290.000000
0.500000
621
8
476.294109
0.411000
#DATA
290.000000	0.411000   
290.500000	0.446290   
291.000000	0.467554   
291.500000	0.485941   
292.000000	0.498779   
292.500000	0.509442   
293.000000	0.523549   
293.500000	0.530483   
294.000000	0.541656   
294.500000	0.561438   
295.000000	0.583143   
295.500000	0.607518   
296.000000	0.620619   
296.500000	0.633482   
297.000000	0.656320   
297.500000	0.680924   
298.000000	0.712886   
298.500000	0.745549   
299.000000	0.780241   
299.500000	0.820151   
300.000000	0.862165   
300.500000	0.891601   
301.000000	0.912242   
301.500000	0.923555   
302.000000	0.926067   
302.500000	0.922469   
303.000000	0.906857   
303.500000	0.886608   
304.000000	0.867459   
304.500000	0.850608   
305.000000	0.836815   
305.500000	0.812712   
306.000000	0.783606   
306.500000	0.756582   
307.000000	0.730506   
307.500000	0.717472   
308.000000	0.712908   
308.500000	0.723654   
309.000000	0.744730   
309.500000	0.774101   
310.000000	0.808909   
310.500000	0.851741   
311.000000	0.906179   
311.500000	0.969621   
312.000000	1.034292   
312.500000	1.094230   
313.000000	1.148994   
313.500000	1.205393   
314.000000	1.267194   
314.500000	1.335499   
315.000000	1.405180   
315.500000	1.464344   
316.000000	1.519623   
316.500000	1.562500   
317.000000	1.605765   
317.500000	1.648272   
318.000000	1.692835   
318.500000	1.734878   
319.000000	1.774068   
319.500000	1.808115   
320.000000	1.841799   
320.500000	1.886744   
321.000000	1.940261   
321.500000	1.995279   
322.000000	2.047934   
322.500000	2.097465   
323.000000	2.147268   
323.500000	2.199834   
324.000000	2.254296   
324.500000	2.315992   
325.000000	2.374863   
325.500000	2.439300   
326.000000	2.496119   
326.500000	2.553747   
327.000000	2.618170   
327.500000	2.676512   
328.000000	2.728210   
328.500000	2.773273   
329.000000	2.806066   
329.500000	2.828878   
330.000000	2.855511   
330.500000	2.877968   
331.000000	2.895166   
331.500000	2.902777   
332.000000	2.903147   
332.500000	2.895038   
333.000000	2.879711   
333.500000	2.856310   
334.000000	2.816371   
334.500000	2.762216   
335.000000	2.711406   
335.500000	2.656366   
336.000000	2.598031   
336.500000	2.545211   
337.000000	2.491749   
337.500000	2.441503   
338.000000	2.389167   
338.500000	2.332590   
339.000000	2.274256   
339.500000	2.225802   
340.000000	2.173859   
340.500000	2.121814   
341.000000	2.075132   
341.500000	2.032072   
342.000000	1.987799   
342.500000	1.948442   
343.000000	1.911753   
343.500000	1.864028   
344.000000	1.809108   
344.500000	1.761070   
345.000000	1.712484   
345.500000	1.659132   
346.000000	1.603747   
346.500000	1.545502   
347.000000	1.490971   
347.500000	1.431780   
348.000000	1.367619   
348.500000	1.300019   
349.000000	1.244111   
349.500000	1.186817   
350.000000	1.133779   
350.500000	1.098627   
351.000000	1.071948   
351.500000	1.050379   
352.000000	1.034775   
352.500000	1.023383   
353.000000	1.014807   
353.500000	1.013510   
354.000000	1.036510   
354.500000	1.066787   
355.000000	1.105304   
355.500000	1.146070   
356.000000	1.178216   
356.500000	1.205693   
357.000000	1.233864   
357.500000	1.263202   
358.000000	1.279974   
358.500000	1.300296   
359.000000	1.309111   
359.500000	1.312521   
360.000000	1.329603   
360.500000	1.344783   
361.000000	1.361902   
361.500000	1.372023   
362.000000	1.370013   
362.500000	1.358064   
363.000000	1.350733   
363.500000	1.360978   
364.000000	1.366754   
364.500000	1.379716   
365.000000	1.395844   
365.500000	1.405686   
366.000000	1.404860   
366.500000	1.412918   
367.000000	1.427248   
367.500000	1.435506   
368.000000	1.444962   
368.500000	1.447018   
369.000000	1.454597   
369.500000	1.480955   
370.000000	1.516695   
370.500000	1.565233   
371.000000	1.619981   
371.500000	1.688127   
372.000000	1.753880   
372.500000	1.833254   
373.000000	1.933923   
373.500000	2.040816   
374.000000	2.158744   
374.500000	2.281787   
375.000000	2.405841   
375.500000	2.526446   
376.000000	2.660355   
376.500000	2.797044   
377.000000	2.931202   
377.500000	3.070881   
378.000000	3.205253   
378.500000	3.347118   
379.000000	3.507578   
379.500000	3.680130   
380.000000	3.871867   
380.500000	4.078064   
381.000000	4.310141   
381.500000	4.553690   
382.000000	4.821960   
382.500000	5.129896   
383.000000	5.482286   
383.500000	5.872814   
384.000000	6.289819   
384.500000	6.724445   
385.000000	7.169621   
385.500000	7.645532   
386.000000	8.152526   
386.500000	8.692973   
387.000000	9.275861   
387.500000	9.897425   
388.000000	10.563628  
388.500000	11.288044  
389.000000	12.062450  
389.500000	12.901866  
390.000000	13.811165  
390.500000	14.787553  
391.000000	15.819315  
391.500000	16.943262  
392.000000	18.160294  
392.500000	19.497206  
393.000000	20.935139  
393.500000	22.466280  
394.000000	24.100013  
394.500000	25.811503  
395.000000	27.583449  
395.500000	29.431903  
396.000000	31.398841  
396.500000	33.453822  
397.000000	35.566767  
397.500000	37.794513  
398.000000	40.137356  
398.500000	42.597472  
399.000000	45.188424  
399.500000	47.879849  
400.000000	50.655229  
400.500000	53.507555  
401.000000	56.506088  
401.500000	59.670811  
402.000000	63.028124  
402.500000	66.542641  
403.000000	70.205576  
403.500000	74.061046  
404.000000	78.053313  
404.500000	82.178599  
405.000000	86.491741  
405.500000	90.996995  
406.000000	95.631248  
406.500000	100.363086 
407.000000	105.249972 
407.500000	110.263844 
408.000000	115.411813 
408.500000	120.689002 
409.000000	125.993870 
409.500000	131.311729 
410.000000	136.634748 
410.500000	142.021793 
411.000000	147.457802 
411.500000	152.944588 
412.000000	158.489060 
412.500000	164.087128 
413.000000	169.763810 
413.500000	175.503371 
414.000000	181.273535 
414.500000	187.141583 
415.000000	193.105854 
415.500000	199.124506 
416.000000	205.133037 
416.500000	211.192518 
417.000000	217.292990 
417.500000	223.448477 
418.000000	229.677134 
418.500000	235.929869 
419.000000	242.183146 
419.500000	248.428450 
420.000000	254.706546 
420.500000	260.955555 
421.000000	267.177748 
421.500000	273.362855 
422.000000	279.479471 
422.500000	285.552793 
423.000000	291.642134 
423.500000	297.687632 
424.000000	303.825472 
424.500000	309.966639 
425.000000	316.095439 
425.500000	322.126386 
426.000000	328.091611 
426.500000	333.929640 
427.000000	339.639670 
427.500000	345.276020 
428.000000	350.806514 
428.500000	356.237405 
429.000000	361.522292 
429.500000	366.688887 
430.000000	371.728032 
430.500000	376.674091 
431.000000	381.457371 
431.500000	385.984731 
432.000000	390.276769 
432.500000	394.436496 
433.000000	398.382609 
433.500000	402.305725 
434.000000	406.176727 
434.500000	409.993765 
435.000000	413.728027 
435.500000	417.379845 
436.000000	420.835513 
436.500000	424.193280 
437.000000	427.481277 
437.500000	430.744989 
438.000000	433.902796 
438.500000	436.859581 
439.000000	439.644249 
439.500000	442.337169 
440.000000	444.995123 
440.500000	447.577548 
441.000000	449.965528 
441.500000	452.198549 
442.000000	454.288591 
442.500000	456.098047 
443.000000	457.827858 
443.500000	459.454959 
444.000000	460.929794 
444.500000	462.352223 
445.000000	463.679535 
445.500000	464.827418 
446.000000	465.919520 
446.500000	467.019735 
447.000000	468.191312 
447.500000	469.312938 
448.000000	470.344082 
448.500000	471.256085 
449.000000	472.174067 
449.500000	473.024452 
450.000000	473.798570 
450.500000	474.495162 
451.000000	475.129985 
451.500000	475.656636 
452.000000	475.986251 
452.500000	476.192277 
453.000000	476.294109 
453.500000	476.201389 
454.000000	476.096392 
454.500000	475.910753 
455.000000	475.607044 
455.500000	475.235423 
456.000000	474.784506 
456.500000	474.367548 
457.000000	473.892881 
457.500000	473.337430 
458.000000	472.802290 
458.500000	472.387984 
459.000000	472.000390 
459.500000	471.621138 
460.000000	471.256305 
460.500000	470.893723 
461.000000	470.510253 
461.500000	470.044182 
462.000000	469.523607 
462.500000	468.981121 
463.000000	468.254074 
463.500000	467.459048 
464.000000	466.612490 
464.500000	465.734218 
465.000000	464.764994 
465.500000	463.716746 
466.000000	462.496157 
466.500000	461.156446 
467.000000	459.648133 
467.500000	458.002543 
468.000000	456.350824 
468.500000	454.756259 
469.000000	453.093922 
469.500000	451.362225 
470.000000	449.566739 
470.500000	447.736618 
471.000000	445.824847 
471.500000	443.834389 
472.000000	441.857560 
472.500000	439.722083 
473.000000	437.445475 
473.500000	435.146730 
474.000000	432.852270 
474.500000	430.558014 
475.000000	428.321612 
475.500000	426.021449 
476.000000	423.735694 
476.500000	421.446668 
477.000000	419.098397 
477.500000	416.717429 
478.000000	414.458502 
478.500000	412.220419 
479.000000	409.924114 
479.500000	407.598427 
480.000000	405.352750 
480.500000	403.174573 
481.000000	400.976719 
481.500000	398.870462 
482.000000	396.711496 
482.500000	394.383586 
483.000000	391.998754 
483.500000	389.539248 
484.000000	387.020541 
484.500000	384.476769 
485.000000	381.868103 
485.500000	379.189857 
486.000000	376.491714 
486.500000	373.643456 
487.000000	370.692140 
487.500000	367.729140 
488.000000	364.739126 
488.500000	361.659783 
489.000000	358.489203 
489.500000	355.325322 
490.000000	352.229023 
490.500000	349.080805 
491.000000	345.981210 
491.500000	342.908354 
492.000000	339.734271 
492.500000	336.529751 
493.000000	333.277113 
493.500000	330.081310 
494.000000	326.858463 
494.500000	323.710922 
495.000000	320.583597 
495.500000	317.468219 
496.000000	314.302605 
496.500000	311.108797 
497.000000	307.812718 
497.500000	304.537192 
498.000000	301.200482 
498.500000	297.832487 
499.000000	294.474059 
499.500000	291.174913 
500.000000	287.876593 
500.500000	284.662399 
501.000000	281.544476 
501.500000	278.430712 
502.000000	275.352211 
502.500000	272.338860 
503.000000	269.449979 
503.500000	266.571478 
504.000000	263.790861 
504.500000	261.114642 
505.000000	258.470811 
505.500000	255.824840 
506.000000	253.244212 
506.500000	250.563110 
507.000000	247.869884 
507.500000	245.134046 
508.000000	242.373488 
508.500000	239.597364 
509.000000	236.779851 
509.500000	233.951717 
510.000000	231.125189 
510.500000	228.362388 
511.000000	225.592476 
511.500000	222.808019 
512.000000	220.086731 
512.500000	217.437918 
513.000000	214.772130 
513.500000	212.176441 
514.000000	209.606193 
514.500000	207.053888 
515.000000	204.554472 
515.500000	202.141900 
516.000000	199.674086 
516.500000	197.162438 
517.000000	194.631999 
517.500000	192.046962 
518.000000	189.400973 
518.500000	186.679808 
519.000000	183.940107 
519.500000	181.190378 
520.000000	178.492622 
520.500000	175.807638 
521.000000	173.123914 
521.500000	170.568933 
522.000000	168.095973 
522.500000	165.616708 
523.000000	163.241628 
523.500000	160.886787 
524.000000	158.589094 
524.500000	156.392195 
525.000000	154.323474 
525.500000	152.306073 
526.000000	150.312045 
526.500000	148.405122 
527.000000	146.455814 
527.500000	144.464947 
528.000000	142.433148 
528.500000	140.387600 
529.000000	138.329826 
529.500000	136.290876 
530.000000	134.263761 
530.500000	132.205495 
531.000000	130.216387 
531.500000	128.301934 
532.000000	126.343788 
532.500000	124.460188 
533.000000	122.544807 
533.500000	120.653319 
534.000000	118.811754 
534.500000	117.042334 
535.000000	115.357333 
535.500000	113.753079 
536.000000	112.215340 
536.500000	110.667547 
537.000000	109.113906 
537.500000	107.546107 
538.000000	105.978366 
538.500000	104.428330 
539.000000	102.873079 
539.500000	101.304842 
540.000000	99.705508  
540.500000	98.162411  
541.000000	96.687836  
541.500000	95.192856  
542.000000	93.746143  
542.500000	92.278557  
543.000000	90.813369  
543.500000	89.342643  
544.000000	87.907769  
544.500000	86.529463  
545.000000	85.198018  
545.500000	83.907288  
546.000000	82.653598  
546.500000	81.417256  
547.000000	80.189181  
547.500000	79.008144  
548.000000	77.846369  
548.500000	76.673368  
549.000000	75.522477  
549.500000	74.373924  
550.000000	73.257116  
550.500000	72.174327  
551.000000	71.069994  
551.500000	69.999138  
552.000000	68.936283  
552.500000	67.880502  
553.000000	66.814237  
553.500000	65.747370  
554.000000	64.705463  
554.500000	63.639267  
555.000000	62.571271  
555.500000	61.560187  
556.000000	60.580748  
556.500000	59.617820  
557.000000	58.725903  
557.500000	57.837511  
558.000000	56.944351  
558.500000	56.090033  
559.000000	55.253969  
559.500000	54.457257  
560.000000	53.669025  
560.500000	52.884086  
561.000000	52.113567  
561.500000	51.343088  
562.000000	50.563105  
562.500000	49.774366  
563.000000	48.958844  
563.500000	48.138536  
564.000000	47.259951  
564.500000	46.357605  
565.000000	45.464023  
565.500000	44.579014  
566.000000	43.712227  
566.500000	42.912970  
567.000000	42.119162  
567.500000	41.352682  
568.000000	40.645379  
568.500000	39.969407  
569.000000	39.345013  
569.500000	38.749936  
570.000000	38.186804  
570.500000	37.667861  
571.000000	37.191370  
571.500000	36.743663  
572.000000	36.308893  
572.500000	35.855218  
573.000000	35.413398  
573.500000	34.943889  
574.000000	34.438771  
574.500000	33.900355  
575.000000	33.337098  
575.500000	32.755360  
576.000000	32.179304  
576.500000	31.571453  
577.000000	30.989553  
577.500000	30.423564  
578.000000	29.856504  
578.500000	29.293957  
579.000000	28.734992  
579.500000	28.176075  
580.000000	27.663766  
580.500000	27.196245  
581.000000	26.774798  
581.500000	26.388477  
582.000000	26.039343  
582.500000	25.742548  
583.000000	25.489558  
583.500000	25.245457  
584.000000	25.011936  
584.500000	24.799208  
585.000000	24.595969  
585.500000	24.378816  
586.000000	24.133208  
586.500000	23.902961  
587.000000	23.677837  
587.500000	23.427775  
588.000000	23.146698  
588.500000	22.842144  
589.000000	22.472973  
589.500000	22.080224  
590.000000	21.667393  
590.500000	21.248926  
591.000000	20.818171  
591.500000	20.390664  
592.000000	19.976451  
592.500000	19.593469  
593.000000	19.213111  
593.500000	18.842807  
594.000000	18.505771  
594.500000	18.192963  
595.000000	17.875604  
595.500000	17.556127  
596.000000	17.292398  
596.500000	17.081117  
597.000000	16.887233  
597.500000	16.698362  
598.000000	16.536348  
598.500000	16.369505  
599.000000	16.193143  
599.500000	16.016924  
600.000000	15.839000  
