# Supplementary material for: Pure and doped carbon quantum dots as fluorescent probes for the detection of phenol compounds and antibiotics in aquariums
Source: Sci Rep. 2023 Aug 8;13:12863. doi: 10.1038/s41598-023-39490-y (PMC10409781; doi:10.1038/s41598-023-39490-y)
Supplement: Supplementary file 3 — Supplementary Information 3. [file 41598_2023_39490_MOESM3_ESM.zip › cd#14.sp]

PE FL                   SPECTRUM    ASCII       PEDS        1.60        
  -1
CD#14.SP
10/08/27
04:09:54.00
10/08/27
04:10:35.00


600.000000
1


LS55
330.00
10.00
20.00
SCAN
1
20
100
100
0
500
0
1
0
1
7
ON
600 330 
1 0 0
#HDR
-1
-1
#GR
NM

0.00002384185791015625
0.0
350.000000
0.500000
501
8
64.219053
-0.088590
#DATA
350.000000	0.000000  
350.500000	-0.010741 
351.000000	-0.019960 
351.500000	-0.029097 
352.000000	-0.036738 
352.500000	-0.040683 
353.000000	-0.041532 
353.500000	-0.042497 
354.000000	-0.037569 
354.500000	-0.037157 
355.000000	-0.034943 
355.500000	-0.030394 
356.000000	-0.022005 
356.500000	-0.014292 
357.000000	-0.004871 
357.500000	-0.000930 
358.000000	0.001924  
358.500000	0.002781  
359.000000	0.007890  
359.500000	0.013357  
360.000000	0.020421  
360.500000	0.032315  
361.000000	0.048480  
361.500000	0.065562  
362.000000	0.086620  
362.500000	0.105356  
363.000000	0.119048  
363.500000	0.132031  
364.000000	0.135352  
364.500000	0.135947  
365.000000	0.132664  
365.500000	0.128254  
366.000000	0.125821  
366.500000	0.124186  
367.000000	0.116245  
367.500000	0.105492  
368.000000	0.084060  
368.500000	0.058001  
369.000000	0.025540  
369.500000	-0.008444 
370.000000	-0.040498 
370.500000	-0.062741 
371.000000	-0.079318 
371.500000	-0.087500 
372.000000	-0.088590 
372.500000	-0.084960 
373.000000	-0.076202 
373.500000	-0.068504 
374.000000	-0.056722 
374.500000	-0.043515 
375.000000	-0.028262 
375.500000	-0.007389 
376.000000	0.015615  
376.500000	0.040439  
377.000000	0.072496  
377.500000	0.099953  
378.000000	0.121243  
378.500000	0.132470  
379.000000	0.141607  
379.500000	0.141639  
380.000000	0.145937  
380.500000	0.150464  
381.000000	0.157497  
381.500000	0.167940  
382.000000	0.185180  
382.500000	0.205189  
383.000000	0.230736  
383.500000	0.264951  
384.000000	0.301645  
384.500000	0.352651  
385.000000	0.410935  
385.500000	0.469435  
386.000000	0.526328  
386.500000	0.592988  
387.000000	0.668599  
387.500000	0.741680  
388.000000	0.811603  
388.500000	0.890436  
389.000000	0.957399  
389.500000	1.022267  
390.000000	1.087725  
390.500000	1.159587  
391.000000	1.238115  
391.500000	1.326508  
392.000000	1.417707  
392.500000	1.523708  
393.000000	1.648690  
393.500000	1.778422  
394.000000	1.931028  
394.500000	2.097819  
395.000000	2.272592  
395.500000	2.450495  
396.000000	2.631538  
396.500000	2.823455  
397.000000	3.012773  
397.500000	3.197596  
398.000000	3.379834  
398.500000	3.538638  
399.000000	3.686654  
399.500000	3.830074  
400.000000	3.968308  
400.500000	4.091073  
401.000000	4.212066  
401.500000	4.324953  
402.000000	4.430640  
402.500000	4.536405  
403.000000	4.642117  
403.500000	4.763050  
404.000000	4.903693  
404.500000	5.066506  
405.000000	5.255329  
405.500000	5.469217  
406.000000	5.713235  
406.500000	5.977024  
407.000000	6.265899  
407.500000	6.572220  
408.000000	6.873539  
408.500000	7.185554  
409.000000	7.516235  
409.500000	7.859850  
410.000000	8.191934  
410.500000	8.530682  
411.000000	8.879588  
411.500000	9.203985  
412.000000	9.507972  
412.500000	9.804029  
413.000000	10.089646 
413.500000	10.364431 
414.000000	10.640129 
414.500000	10.923074 
415.000000	11.222052 
415.500000	11.536223 
416.000000	11.853294 
416.500000	12.204414 
417.000000	12.564628 
417.500000	12.919449 
418.000000	13.289851 
418.500000	13.677300 
419.000000	14.074460 
419.500000	14.462669 
420.000000	14.869010 
420.500000	15.328863 
421.000000	15.800768 
421.500000	16.279197 
422.000000	16.766847 
422.500000	17.266049 
423.000000	17.760987 
423.500000	18.273527 
424.000000	18.797915 
424.500000	19.345982 
425.000000	19.907617 
425.500000	20.474319 
426.000000	21.089046 
426.500000	21.706607 
427.000000	22.318381 
427.500000	22.947670 
428.000000	23.600625 
428.500000	24.248114 
429.000000	24.878796 
429.500000	25.494406 
430.000000	26.115213 
430.500000	26.718070 
431.000000	27.313930 
431.500000	27.889345 
432.000000	28.440911 
432.500000	28.960330 
433.000000	29.466468 
433.500000	29.918708 
434.000000	30.348685 
434.500000	30.763571 
435.000000	31.155599 
435.500000	31.565031 
436.000000	31.961690 
436.500000	32.337922 
437.000000	32.718615 
437.500000	33.143388 
438.000000	33.583323 
438.500000	34.054236 
439.000000	34.543513 
439.500000	35.036784 
440.000000	35.548712 
440.500000	36.074677 
441.000000	36.617302 
441.500000	37.157469 
442.000000	37.710149 
442.500000	38.286301 
443.000000	38.819141 
443.500000	39.322598 
444.000000	39.815464 
444.500000	40.280929 
445.000000	40.736844 
445.500000	41.189292 
446.000000	41.597462 
446.500000	41.993619 
447.000000	42.407623 
447.500000	42.814831 
448.000000	43.238345 
448.500000	43.671332 
449.000000	44.072277 
449.500000	44.479688 
450.000000	44.896914 
450.500000	45.348307 
451.000000	45.817160 
451.500000	46.299961 
452.000000	46.822464 
452.500000	47.315440 
453.000000	47.773095 
453.500000	48.247100 
454.000000	48.689040 
454.500000	49.104148 
455.000000	49.541750 
455.500000	49.969440 
456.000000	50.416147 
456.500000	50.876270 
457.000000	51.328951 
457.500000	51.790560 
458.000000	52.249129 
458.500000	52.662421 
459.000000	53.060391 
459.500000	53.460070 
460.000000	53.888670 
460.500000	54.357731 
461.000000	54.826860 
461.500000	55.318127 
462.000000	55.786973 
462.500000	56.211556 
463.000000	56.635029 
463.500000	57.021452 
464.000000	57.358756 
464.500000	57.668355 
465.000000	57.963915 
465.500000	58.290139 
466.000000	58.611643 
466.500000	58.924055 
467.000000	59.207676 
467.500000	59.482679 
468.000000	59.732898 
468.500000	59.947303 
469.000000	60.111263 
469.500000	60.267398 
470.000000	60.450440 
470.500000	60.656123 
471.000000	60.904356 
471.500000	61.157076 
472.000000	61.388485 
472.500000	61.654569 
473.000000	61.935094 
473.500000	62.176342 
474.000000	62.379316 
474.500000	62.578278 
475.000000	62.786811 
475.500000	62.985278 
476.000000	63.169692 
476.500000	63.289544 
477.000000	63.386642 
477.500000	63.487865 
478.000000	63.577909 
478.500000	63.605706 
479.000000	63.578272 
479.500000	63.521797 
480.000000	63.461792 
480.500000	63.437562 
481.000000	63.411182 
481.500000	63.369276 
482.000000	63.381573 
482.500000	63.466040 
483.000000	63.573405 
483.500000	63.693639 
484.000000	63.826820 
484.500000	63.952855 
485.000000	64.073819 
485.500000	64.185216 
486.000000	64.219053 
486.500000	64.200277 
487.000000	64.173155 
487.500000	64.141311 
488.000000	64.067660 
488.500000	63.918932 
489.000000	63.704048 
489.500000	63.421543 
490.000000	63.107371 
490.500000	62.715254 
491.000000	62.236760 
491.500000	61.751809 
492.000000	61.294565 
492.500000	60.852644 
493.000000	60.468565 
493.500000	60.153428 
494.000000	59.866016 
494.500000	59.629244 
495.000000	59.414041 
495.500000	59.175555 
496.000000	58.917566 
496.500000	58.680508 
497.000000	58.448608 
497.500000	58.234844 
498.000000	58.008153 
498.500000	57.794780 
499.000000	57.562560 
499.500000	57.328912 
500.000000	57.049613 
500.500000	56.711413 
501.000000	56.325435 
501.500000	55.899838 
502.000000	55.434945 
502.500000	54.950500 
503.000000	54.488546 
503.500000	54.020195 
504.000000	53.583334 
504.500000	53.173466 
505.000000	52.767635 
505.500000	52.331319 
506.000000	51.890173 
506.500000	51.455342 
507.000000	51.038004 
507.500000	50.628882 
508.000000	50.241515 
508.500000	49.857845 
509.000000	49.469622 
509.500000	49.088373 
510.000000	48.709642 
510.500000	48.319937 
511.000000	47.897129 
511.500000	47.453759 
512.000000	46.959243 
512.500000	46.448737 
513.000000	45.900602 
513.500000	45.340833 
514.000000	44.773357 
514.500000	44.216494 
515.000000	43.629916 
515.500000	43.031559 
516.000000	42.437254 
516.500000	41.865204 
517.000000	41.307563 
517.500000	40.774694 
518.000000	40.254837 
518.500000	39.735797 
519.000000	39.240207 
519.500000	38.791209 
520.000000	38.372315 
520.500000	37.973639 
521.000000	37.610395 
521.500000	37.250451 
522.000000	36.911236 
522.500000	36.572516 
523.000000	36.235204 
523.500000	35.893149 
524.000000	35.559510 
524.500000	35.189119 
525.000000	34.793881 
525.500000	34.388154 
526.000000	33.988482 
526.500000	33.580803 
527.000000	33.169769 
527.500000	32.760808 
528.000000	32.333206 
528.500000	31.886418 
529.000000	31.447362 
529.500000	31.007490 
530.000000	30.582267 
530.500000	30.172295 
531.000000	29.765914 
531.500000	29.379900 
532.000000	29.015248 
532.500000	28.685959 
533.000000	28.368994 
533.500000	28.041556 
534.000000	27.694548 
534.500000	27.363073 
535.000000	27.031577 
535.500000	26.689936 
536.000000	26.333265 
536.500000	25.969828 
537.000000	25.613669 
537.500000	25.248356 
538.000000	24.849469 
538.500000	24.437108 
539.000000	24.005519 
539.500000	23.603157 
540.000000	23.208436 
540.500000	22.806396 
541.000000	22.402112 
541.500000	22.003250 
542.000000	21.631558 
542.500000	21.289158 
543.000000	20.949797 
543.500000	20.623179 
544.000000	20.332261 
544.500000	20.065290 
545.000000	19.793307 
545.500000	19.521393 
546.000000	19.257793 
546.500000	19.027019 
547.000000	18.813072 
547.500000	18.600249 
548.000000	18.379226 
548.500000	18.151112 
549.000000	17.939436 
549.500000	17.737181 
550.000000	17.522517 
550.500000	17.293119 
551.000000	17.069840 
551.500000	16.872487 
552.000000	16.695388 
552.500000	16.513765 
553.000000	16.334436 
553.500000	16.176305 
554.000000	16.030135 
554.500000	15.856683 
555.000000	15.670103 
555.500000	15.466812 
556.000000	15.267901 
556.500000	15.079218 
557.000000	14.887163 
557.500000	14.687116 
558.000000	14.476394 
558.500000	14.267495 
559.000000	14.053093 
559.500000	13.815626 
560.000000	13.540076 
560.500000	13.262543 
561.000000	12.991169 
561.500000	12.748345 
562.000000	12.527444 
562.500000	12.305868 
563.000000	12.102328 
563.500000	11.919654 
564.000000	11.743001 
564.500000	11.583014 
565.000000	11.421820 
565.500000	11.275129 
566.000000	11.158029 
566.500000	11.056235 
567.000000	10.977135 
567.500000	10.918583 
568.000000	10.878320 
568.500000	10.842178 
569.000000	10.782283 
569.500000	10.684332 
570.000000	10.554210 
570.500000	10.386710 
571.000000	10.222325 
571.500000	10.063325 
572.000000	9.880898  
572.500000	9.696778  
573.000000	9.514230  
573.500000	9.326392  
574.000000	9.149118  
574.500000	8.960707  
575.000000	8.757876  
575.500000	8.569717  
576.000000	8.376207  
576.500000	8.198255  
577.000000	8.045803  
577.500000	7.924188  
578.000000	7.842808  
578.500000	7.781125  
579.000000	7.726304  
579.500000	7.672688  
580.000000	7.590051  
580.500000	7.506123  
581.000000	7.416453  
581.500000	7.309410  
582.000000	7.195937  
582.500000	7.082169  
583.000000	6.966242  
583.500000	6.867424  
584.000000	6.774485  
584.500000	6.671394  
585.000000	6.572136  
585.500000	6.456623  
586.000000	6.333241  
586.500000	6.216585  
587.000000	6.108022  
587.500000	6.024544  
588.000000	5.958033  
588.500000	5.904923  
589.000000	5.855979  
589.500000	5.797291  
590.000000	5.738418  
590.500000	5.669220  
591.000000	5.591547  
591.500000	5.505777  
592.000000	5.425802  
592.500000	5.337355  
593.000000	5.262318  
593.500000	5.202594  
594.000000	5.144185  
594.500000	5.096582  
595.000000	5.052730  
595.500000	5.012121  
596.000000	4.977025  
596.500000	4.947090  
597.000000	4.931289  
597.500000	4.930337  
598.000000	4.938519  
598.500000	4.958122  
599.000000	4.990111  
599.500000	5.024404  
600.000000	5.059000  
