# Supplementary material for: Pure and doped carbon quantum dots as fluorescent probes for the detection of phenol compounds and antibiotics in aquariums
Source: Sci Rep. 2023 Aug 8;13:12863. doi: 10.1038/s41598-023-39490-y (PMC10409781; doi:10.1038/s41598-023-39490-y)
Supplement: Supplementary file 3 — Supplementary Information 3. [file 41598_2023_39490_MOESM3_ESM.zip › cd#15.sp]

PE FL                   SPECTRUM    ASCII       PEDS        1.60        
  -1
CD#15.SP
10/08/27
04:10:59.00
10/08/27
04:11:40.00


600.000000
1


LS55
330.00
10.00
20.00
SCAN
1
20
100
100
0
500
0
1
0
1
7
ON
600 330 
1 0 0
#HDR
-1
-1
#GR
NM

0.00002384185791015625
0.0
350.000000
0.500000
501
8
228.578158
0.457009
#DATA
350.000000	0.500000   
350.500000	0.553184   
351.000000	0.601435   
351.500000	0.644426   
352.000000	0.685321   
352.500000	0.723933   
353.000000	0.748528   
353.500000	0.766306   
354.000000	0.771441   
354.500000	0.771881   
355.000000	0.764985   
355.500000	0.747814   
356.000000	0.721061   
356.500000	0.688949   
357.000000	0.645604   
357.500000	0.606379   
358.000000	0.568103   
358.500000	0.533759   
359.000000	0.503563   
359.500000	0.481873   
360.000000	0.469771   
360.500000	0.460817   
361.000000	0.457009   
361.500000	0.463804   
362.000000	0.484961   
362.500000	0.509378   
363.000000	0.539449   
363.500000	0.563239   
364.000000	0.587378   
364.500000	0.609863   
365.000000	0.629098   
365.500000	0.645453   
366.000000	0.651551   
366.500000	0.639295   
367.000000	0.621272   
367.500000	0.601050   
368.000000	0.587682   
368.500000	0.581185   
369.000000	0.574177   
369.500000	0.573528   
370.000000	0.572530   
370.500000	0.577394   
371.000000	0.591913   
371.500000	0.621223   
372.000000	0.661201   
372.500000	0.718689   
373.000000	0.786310   
373.500000	0.864020   
374.000000	0.951739   
374.500000	1.044779   
375.000000	1.143812   
375.500000	1.245163   
376.000000	1.349723   
376.500000	1.453908   
377.000000	1.561474   
377.500000	1.685096   
378.000000	1.825144   
378.500000	1.970822   
379.000000	2.125013   
379.500000	2.274368   
380.000000	2.427397   
380.500000	2.576935   
381.000000	2.732454   
381.500000	2.888733   
382.000000	3.050122   
382.500000	3.221206   
383.000000	3.396745   
383.500000	3.577466   
384.000000	3.759380   
384.500000	3.952276   
385.000000	4.157582   
385.500000	4.382204   
386.000000	4.614541   
386.500000	4.853745   
387.000000	5.116881   
387.500000	5.419256   
388.000000	5.747423   
388.500000	6.104484   
389.000000	6.489420   
389.500000	6.916939   
390.000000	7.386780   
390.500000	7.909673   
391.000000	8.448744   
391.500000	9.014197   
392.000000	9.613414   
392.500000	10.237754  
393.000000	10.900034  
393.500000	11.589758  
394.000000	12.313339  
394.500000	13.091386  
395.000000	13.915239  
395.500000	14.779576  
396.000000	15.678567  
396.500000	16.627194  
397.000000	17.611170  
397.500000	18.622109  
398.000000	19.659571  
398.500000	20.741218  
399.000000	21.884628  
399.500000	23.089577  
400.000000	24.369612  
400.500000	25.681320  
401.000000	27.031315  
401.500000	28.425034  
402.000000	29.836852  
402.500000	31.325055  
403.000000	32.869350  
403.500000	34.445856  
404.000000	36.075113  
404.500000	37.766806  
405.000000	39.533913  
405.500000	41.339085  
406.000000	43.193874  
406.500000	45.077147  
407.000000	46.974812  
407.500000	48.880445  
408.000000	50.812416  
408.500000	52.782381  
409.000000	54.816416  
409.500000	56.892867  
410.000000	58.985574  
410.500000	61.083572  
411.000000	63.207563  
411.500000	65.316486  
412.000000	67.493880  
412.500000	69.726169  
413.000000	71.968095  
413.500000	74.205833  
414.000000	76.483526  
414.500000	78.838754  
415.000000	81.187389  
415.500000	83.547878  
416.000000	85.912099  
416.500000	88.303231  
417.000000	90.694790  
417.500000	93.119225  
418.000000	95.551166  
418.500000	98.016544  
419.000000	100.491482 
419.500000	102.959729 
420.000000	105.425575 
420.500000	107.871505 
421.000000	110.284698 
421.500000	112.725177 
422.000000	115.182555 
422.500000	117.606343 
423.000000	120.013556 
423.500000	122.462150 
424.000000	124.957411 
424.500000	127.383697 
425.000000	129.787435 
425.500000	132.155252 
426.000000	134.515107 
426.500000	136.859730 
427.000000	139.235372 
427.500000	141.569730 
428.000000	143.951091 
428.500000	146.345633 
429.000000	148.700655 
429.500000	151.059082 
430.000000	153.399553 
430.500000	155.720599 
431.000000	158.078157 
431.500000	160.403581 
432.000000	162.632580 
432.500000	164.817581 
433.000000	167.009929 
433.500000	169.162653 
434.000000	171.136019 
434.500000	173.036388 
435.000000	174.847939 
435.500000	176.591251 
436.000000	178.265365 
436.500000	179.909292 
437.000000	181.470975 
437.500000	183.038119 
438.000000	184.605261 
438.500000	186.113723 
439.000000	187.643702 
439.500000	189.163780 
440.000000	190.656637 
440.500000	192.165091 
441.000000	193.693181 
441.500000	195.205475 
442.000000	196.739965 
442.500000	198.311907 
443.000000	199.883954 
443.500000	201.345717 
444.000000	202.776189 
444.500000	204.180310 
445.000000	205.546180 
445.500000	206.868560 
446.000000	208.157366 
446.500000	209.404442 
447.000000	210.669776 
447.500000	211.934384 
448.000000	213.115955 
448.500000	214.281731 
449.000000	215.427309 
449.500000	216.511059 
450.000000	217.491459 
450.500000	218.402145 
451.000000	219.295875 
451.500000	220.160323 
452.000000	220.974081 
452.500000	221.728711 
453.000000	222.381828 
453.500000	222.958273 
454.000000	223.518216 
454.500000	223.986248 
455.000000	224.360221 
455.500000	224.682982 
456.000000	224.996916 
456.500000	225.285524 
457.000000	225.555888 
457.500000	225.800807 
458.000000	226.084082 
458.500000	226.393291 
459.000000	226.743016 
459.500000	227.009081 
460.000000	227.231641 
460.500000	227.458583 
461.000000	227.689921 
461.500000	227.871970 
462.000000	228.050783 
462.500000	228.204229 
463.000000	228.309439 
463.500000	228.463525 
464.000000	228.534510 
464.500000	228.568067 
465.000000	228.578158 
465.500000	228.546461 
466.000000	228.483221 
466.500000	228.398881 
467.000000	228.257278 
467.500000	228.125491 
468.000000	227.957045 
468.500000	227.809232 
469.000000	227.643158 
469.500000	227.468561 
470.000000	227.251858 
470.500000	227.013564 
471.000000	226.713134 
471.500000	226.414783 
472.000000	226.057863 
472.500000	225.583217 
473.000000	225.124329 
473.500000	224.597565 
474.000000	224.074893 
474.500000	223.524122 
475.000000	222.887931 
475.500000	222.166351 
476.000000	221.378961 
476.500000	220.514492 
477.000000	219.647960 
477.500000	218.750345 
478.000000	217.861656 
478.500000	217.031649 
479.000000	216.203681 
479.500000	215.388881 
480.000000	214.606449 
480.500000	213.790544 
481.000000	213.086125 
481.500000	212.441626 
482.000000	211.752095 
482.500000	211.039059 
483.000000	210.346896 
483.500000	209.733849 
484.000000	209.136207 
484.500000	208.476436 
485.000000	207.736813 
485.500000	206.927247 
486.000000	205.948418 
486.500000	204.854988 
487.000000	203.667295 
487.500000	202.380361 
488.000000	201.113347 
488.500000	199.758282 
489.000000	198.387589 
489.500000	196.982715 
490.000000	195.500637 
490.500000	194.056725 
491.000000	192.618561 
491.500000	191.138873 
492.000000	189.617667 
492.500000	188.165453 
493.000000	186.807179 
493.500000	185.493468 
494.000000	184.202691 
494.500000	182.951139 
495.000000	181.707538 
495.500000	180.433597 
496.000000	179.082153 
496.500000	177.701618 
497.000000	176.260062 
497.500000	174.866281 
498.000000	173.428092 
498.500000	171.980682 
499.000000	170.498925 
499.500000	168.931059 
500.000000	167.351108 
500.500000	165.744036 
501.000000	164.119983 
501.500000	162.431410 
502.000000	160.754404 
502.500000	159.143864 
503.000000	157.539610 
503.500000	155.926374 
504.000000	154.366227 
504.500000	152.836366 
505.000000	151.362610 
505.500000	149.885596 
506.000000	148.418166 
506.500000	146.926274 
507.000000	145.425404 
507.500000	143.919725 
508.000000	142.375621 
508.500000	140.808555 
509.000000	139.222987 
509.500000	137.605807 
510.000000	135.953664 
510.500000	134.268688 
511.000000	132.546997 
511.500000	130.818365 
512.000000	129.148135 
512.500000	127.478198 
513.000000	125.762505 
513.500000	124.048188 
514.000000	122.306976 
514.500000	120.657722 
515.000000	119.077957 
515.500000	117.580930 
516.000000	116.144117 
516.500000	114.750060 
517.000000	113.392690 
517.500000	112.030745 
518.000000	110.688448 
518.500000	109.349082 
519.000000	107.973025 
519.500000	106.622104 
520.000000	105.272241 
520.500000	103.900160 
521.000000	102.509102 
521.500000	101.150537 
522.000000	99.799998  
522.500000	98.413108  
523.000000	97.002585  
523.500000	95.550636  
524.000000	94.134439  
524.500000	92.788008  
525.000000	91.553548  
525.500000	90.401571  
526.000000	89.297689  
526.500000	88.209257  
527.000000	87.150695  
527.500000	86.120526  
528.000000	85.091279  
528.500000	84.040876  
529.000000	83.036674  
529.500000	82.037474  
530.000000	81.052038  
530.500000	80.055772  
531.000000	79.093602  
531.500000	78.132119  
532.000000	77.109639  
532.500000	76.065910  
533.000000	74.965230  
533.500000	73.828555  
534.000000	72.713330  
534.500000	71.653752  
535.000000	70.637638  
535.500000	69.635282  
536.000000	68.632768  
536.500000	67.646654  
537.000000	66.690206  
537.500000	65.718181  
538.000000	64.720873  
538.500000	63.742087  
539.000000	62.774527  
539.500000	61.842766  
540.000000	60.926080  
540.500000	60.072877  
541.000000	59.237253  
541.500000	58.398857  
542.000000	57.573182  
542.500000	56.736195  
543.000000	55.874531  
543.500000	55.013030  
544.000000	54.182347  
544.500000	53.400861  
545.000000	52.640561  
545.500000	51.886650  
546.000000	51.141805  
546.500000	50.409369  
547.000000	49.661296  
547.500000	48.896246  
548.000000	48.101601  
548.500000	47.267850  
549.000000	46.426845  
549.500000	45.577155  
550.000000	44.759381  
550.500000	43.971133  
551.000000	43.216677  
551.500000	42.492506  
552.000000	41.774258  
552.500000	41.042321  
553.000000	40.322377  
553.500000	39.621949  
554.000000	38.955332  
554.500000	38.324802  
555.000000	37.725161  
555.500000	37.149333  
556.000000	36.607776  
556.500000	36.087596  
557.000000	35.586396  
557.500000	35.093299  
558.000000	34.578957  
558.500000	34.045322  
559.000000	33.493150  
559.500000	32.942843  
560.000000	32.408172  
560.500000	31.917237  
561.000000	31.455751  
561.500000	31.014619  
562.000000	30.572160  
562.500000	30.136508  
563.000000	29.701657  
563.500000	29.258759  
564.000000	28.822047  
564.500000	28.389137  
565.000000	27.966050  
565.500000	27.568112  
566.000000	27.178921  
566.500000	26.792994  
567.000000	26.412160  
567.500000	26.018733  
568.000000	25.614353  
568.500000	25.181600  
569.000000	24.744846  
569.500000	24.324982  
570.000000	23.910731  
570.500000	23.513233  
571.000000	23.129273  
571.500000	22.745092  
572.000000	22.389962  
572.500000	22.029528  
573.000000	21.660068  
573.500000	21.289195  
574.000000	20.921881  
574.500000	20.549970  
575.000000	20.200956  
575.500000	19.877531  
576.000000	19.563300  
576.500000	19.263370  
577.000000	18.969562  
577.500000	18.690805  
578.000000	18.401774  
578.500000	18.120096  
579.000000	17.865147  
579.500000	17.622998  
580.000000	17.392642  
580.500000	17.181759  
581.000000	17.005072  
581.500000	16.860760  
582.000000	16.718450  
582.500000	16.589643  
583.000000	16.458244  
583.500000	16.327678  
584.000000	16.185817  
584.500000	16.047700  
585.000000	15.912497  
585.500000	15.769168  
586.000000	15.621986  
586.500000	15.466434  
587.000000	15.293451  
587.500000	15.096112  
588.000000	14.874753  
588.500000	14.666189  
589.000000	14.455673  
589.500000	14.242150  
590.000000	14.029824  
590.500000	13.836664  
591.000000	13.658919  
591.500000	13.479906  
592.000000	13.322042  
592.500000	13.171658  
593.000000	13.031654  
593.500000	12.879385  
594.000000	12.730870  
594.500000	12.573355  
595.000000	12.397370  
595.500000	12.194620  
596.000000	11.963269  
596.500000	11.692984  
597.000000	11.383199  
597.500000	11.019388  
598.000000	10.636385  
598.500000	10.216186  
599.000000	9.765638   
599.500000	9.286336   
600.000000	8.810000   
