# Supplementary material for: Pure and doped carbon quantum dots as fluorescent probes for the detection of phenol compounds and antibiotics in aquariums
Source: Sci Rep. 2023 Aug 8;13:12863. doi: 10.1038/s41598-023-39490-y (PMC10409781; doi:10.1038/s41598-023-39490-y)
Supplement: Supplementary file 3 — Supplementary Information 3. [file 41598_2023_39490_MOESM3_ESM.zip › cd#16.sp]

PE FL                   SPECTRUM    ASCII       PEDS        1.60        
  -1
CD#16.SP
10/08/27
04:12:05.00
10/08/27
04:12:46.00


600.000000
1


LS55
330.00
10.00
20.00
SCAN
1
20
100
100
0
500
0
1
0
1
7
ON
600 330 
1 0 0
#HDR
-1
-1
#GR
NM

0.00002384185791015625
0.0
350.000000
0.500000
501
8
143.645044
-1.016000
#DATA
350.000000	-1.016000  
350.500000	-0.810253  
351.000000	-0.617991  
351.500000	-0.443791  
352.000000	-0.290091  
352.500000	-0.158494  
353.000000	-0.044391  
353.500000	0.049573   
354.000000	0.126478   
354.500000	0.191214   
355.000000	0.243832   
355.500000	0.276453   
356.000000	0.291750   
356.500000	0.288934   
357.000000	0.273988   
357.500000	0.245230   
358.000000	0.212759   
358.500000	0.180253   
359.000000	0.153734   
359.500000	0.142575   
360.000000	0.142450   
360.500000	0.143999   
361.000000	0.144579   
361.500000	0.143592   
362.000000	0.139900   
362.500000	0.137296   
363.000000	0.134879   
363.500000	0.133069   
364.000000	0.135360   
364.500000	0.144987   
365.000000	0.156184   
365.500000	0.171384   
366.000000	0.186391   
366.500000	0.197303   
367.000000	0.210055   
367.500000	0.221914   
368.000000	0.227741   
368.500000	0.224840   
369.000000	0.224023   
369.500000	0.234524   
370.000000	0.247116   
370.500000	0.255755   
371.000000	0.263840   
371.500000	0.276139   
372.000000	0.288672   
372.500000	0.302747   
373.000000	0.319778   
373.500000	0.337902   
374.000000	0.361272   
374.500000	0.388880   
375.000000	0.426598   
375.500000	0.472564   
376.000000	0.511532   
376.500000	0.553059   
377.000000	0.601176   
377.500000	0.656622   
378.000000	0.706965   
378.500000	0.759689   
379.000000	0.831689   
379.500000	0.914501   
380.000000	1.001037   
380.500000	1.099012   
381.000000	1.212778   
381.500000	1.338301   
382.000000	1.477786   
382.500000	1.634302   
383.000000	1.800604   
383.500000	1.983044   
384.000000	2.179502   
384.500000	2.390988   
385.000000	2.610194   
385.500000	2.819288   
386.000000	3.034141   
386.500000	3.249673   
387.000000	3.469421   
387.500000	3.684552   
388.000000	3.874736   
388.500000	4.060884   
389.000000	4.233392   
389.500000	4.392584   
390.000000	4.545662   
390.500000	4.689463   
391.000000	4.831033   
391.500000	4.979048   
392.000000	5.142210   
392.500000	5.319423   
393.000000	5.529564   
393.500000	5.782173   
394.000000	6.080946   
394.500000	6.419501   
395.000000	6.791453   
395.500000	7.216353   
396.000000	7.694594   
396.500000	8.218943   
397.000000	8.804060   
397.500000	9.436608   
398.000000	10.105262  
398.500000	10.807372  
399.000000	11.525250  
399.500000	12.280115  
400.000000	13.048382  
400.500000	13.823964  
401.000000	14.607790  
401.500000	15.399809  
402.000000	16.191242  
402.500000	16.997592  
403.000000	17.820970  
403.500000	18.658776  
404.000000	19.505228  
404.500000	20.353026  
405.000000	21.211220  
405.500000	22.089860  
406.000000	22.967935  
406.500000	23.865929  
407.000000	24.809329  
407.500000	25.773946  
408.000000	26.788658  
408.500000	27.832976  
409.000000	28.920449  
409.500000	30.048587  
410.000000	31.214282  
410.500000	32.406809  
411.000000	33.632109  
411.500000	34.871899  
412.000000	36.121239  
412.500000	37.382022  
413.000000	38.649371  
413.500000	39.940988  
414.000000	41.257891  
414.500000	42.594720  
415.000000	43.913353  
415.500000	45.200025  
416.000000	46.463185  
416.500000	47.722583  
417.000000	48.965426  
417.500000	50.209302  
418.000000	51.471899  
418.500000	52.751360  
419.000000	54.050557  
419.500000	55.366870  
420.000000	56.697069  
420.500000	58.058567  
421.000000	59.431482  
421.500000	60.794556  
422.000000	62.186762  
422.500000	63.583644  
423.000000	64.991337  
423.500000	66.439973  
424.000000	67.955646  
424.500000	69.479650  
425.000000	71.010653  
425.500000	72.563007  
426.000000	74.096583  
426.500000	75.617110  
427.000000	77.137352  
427.500000	78.674447  
428.000000	80.239892  
428.500000	81.825199  
429.000000	83.391696  
429.500000	84.919515  
430.000000	86.446397  
430.500000	87.973885  
431.000000	89.451991  
431.500000	90.888907  
432.000000	92.257933  
432.500000	93.565501  
433.000000	94.833943  
433.500000	96.077885  
434.000000	97.277091  
434.500000	98.429626  
435.000000	99.544497  
435.500000	100.603659 
436.000000	101.604146 
436.500000	102.584968 
437.000000	103.514585 
437.500000	104.458686 
438.000000	105.409108 
438.500000	106.375674 
439.000000	107.319447 
439.500000	108.260490 
440.000000	109.245457 
440.500000	110.232052 
441.000000	111.239271 
441.500000	112.234361 
442.000000	113.219128 
442.500000	114.210911 
443.000000	115.160391 
443.500000	116.128835 
444.000000	117.092140 
444.500000	118.059540 
445.000000	119.026843 
445.500000	119.928574 
446.000000	120.824289 
446.500000	121.669203 
447.000000	122.520901 
447.500000	123.323164 
448.000000	124.123007 
448.500000	124.891722 
449.000000	125.619816 
449.500000	126.376318 
450.000000	127.145143 
450.500000	127.913630 
451.000000	128.667310 
451.500000	129.383046 
452.000000	130.099792 
452.500000	130.757255 
453.000000	131.415634 
453.500000	132.063230 
454.000000	132.735286 
454.500000	133.446862 
455.000000	134.138834 
455.500000	134.826331 
456.000000	135.469140 
456.500000	136.089160 
457.000000	136.627814 
457.500000	137.164789 
458.000000	137.688348 
458.500000	138.169830 
459.000000	138.631458 
459.500000	139.084348 
460.000000	139.540449 
460.500000	140.005071 
461.000000	140.431176 
461.500000	140.824275 
462.000000	141.159128 
462.500000	141.457388 
463.000000	141.694165 
463.500000	141.963425 
464.000000	142.223023 
464.500000	142.441529 
465.000000	142.665051 
465.500000	142.893071 
466.000000	143.077213 
466.500000	143.213614 
467.000000	143.334091 
467.500000	143.437824 
468.000000	143.523701 
468.500000	143.586865 
469.000000	143.623683 
469.500000	143.622058 
470.000000	143.640285 
470.500000	143.645044 
471.000000	143.631485 
471.500000	143.603245 
472.000000	143.567700 
472.500000	143.502789 
473.000000	143.475749 
473.500000	143.438709 
474.000000	143.332757 
474.500000	143.273983 
475.000000	143.260893 
475.500000	143.181464 
476.000000	143.060893 
476.500000	142.941171 
477.000000	142.836281 
477.500000	142.746679 
478.000000	142.648341 
478.500000	142.472947 
479.000000	142.223856 
479.500000	141.934937 
480.000000	141.601466 
480.500000	141.241580 
481.000000	140.838872 
481.500000	140.409405 
482.000000	139.905243 
482.500000	139.403559 
483.000000	138.892207 
483.500000	138.273550 
484.000000	137.644319 
484.500000	137.036134 
485.000000	136.413816 
485.500000	135.756217 
486.000000	135.066782 
486.500000	134.408329 
487.000000	133.795343 
487.500000	133.253879 
488.000000	132.690723 
488.500000	132.108814 
489.000000	131.518437 
489.500000	130.896599 
490.000000	130.287373 
490.500000	129.657208 
491.000000	129.002528 
491.500000	128.304485 
492.000000	127.578240 
492.500000	126.827639 
493.000000	125.980681 
493.500000	125.085697 
494.000000	124.141683 
494.500000	123.152033 
495.000000	122.081475 
495.500000	120.892394 
496.000000	119.662853 
496.500000	118.429008 
497.000000	117.233237 
497.500000	116.023769 
498.000000	114.819129 
498.500000	113.624849 
499.000000	112.449171 
499.500000	111.341639 
500.000000	110.245192 
500.500000	109.177099 
501.000000	108.158698 
501.500000	107.194538 
502.000000	106.299802 
502.500000	105.460143 
503.000000	104.674549 
503.500000	103.913951 
504.000000	103.200493 
504.500000	102.512064 
505.000000	101.750057 
505.500000	100.923993 
506.000000	100.048787 
506.500000	99.152067  
507.000000	98.229511  
507.500000	97.255149  
508.000000	96.273081  
508.500000	95.268294  
509.000000	94.266034  
509.500000	93.173456  
510.000000	92.018364  
510.500000	90.846947  
511.000000	89.667911  
511.500000	88.509244  
512.000000	87.385364  
512.500000	86.333727  
513.000000	85.332188  
513.500000	84.379082  
514.000000	83.512898  
514.500000	82.645458  
515.000000	81.777688  
515.500000	80.928056  
516.000000	80.077290  
516.500000	79.253337  
517.000000	78.410891  
517.500000	77.618153  
518.000000	76.820772  
518.500000	76.075372  
519.000000	75.274062  
519.500000	74.435150  
520.000000	73.545378  
520.500000	72.600184  
521.000000	71.610323  
521.500000	70.613664  
522.000000	69.660287  
522.500000	68.703141  
523.000000	67.754663  
523.500000	66.848861  
524.000000	65.914185  
524.500000	64.981495  
525.000000	64.067184  
525.500000	63.112945  
526.000000	62.199696  
526.500000	61.289232  
527.000000	60.450100  
527.500000	59.622538  
528.000000	58.871067  
528.500000	58.107292  
529.000000	57.329378  
529.500000	56.568992  
530.000000	55.802300  
530.500000	55.009423  
531.000000	54.227820  
531.500000	53.504738  
532.000000	52.813854  
532.500000	52.130792  
533.000000	51.463936  
533.500000	50.755464  
534.000000	50.031408  
534.500000	49.319781  
535.000000	48.567147  
535.500000	47.818508  
536.000000	47.048355  
536.500000	46.301635  
537.000000	45.544376  
537.500000	44.842926  
538.000000	44.141386  
538.500000	43.419838  
539.000000	42.738172  
539.500000	42.063158  
540.000000	41.373689  
540.500000	40.701005  
541.000000	40.084818  
541.500000	39.505090  
542.000000	38.932590  
542.500000	38.377748  
543.000000	37.831487  
543.500000	37.296097  
544.000000	36.779792  
544.500000	36.247724  
545.000000	35.719322  
545.500000	35.180925  
546.000000	34.644884  
546.500000	34.102446  
547.000000	33.592600  
547.500000	33.102870  
548.000000	32.601438  
548.500000	32.129314  
549.000000	31.666944  
549.500000	31.216706  
550.000000	30.795711  
550.500000	30.419304  
551.000000	30.051217  
551.500000	29.664109  
552.000000	29.282088  
552.500000	28.932352  
553.000000	28.592457  
553.500000	28.270371  
554.000000	27.953586  
554.500000	27.647958  
555.000000	27.321988  
555.500000	26.962942  
556.000000	26.569652  
556.500000	26.164865  
557.000000	25.775367  
557.500000	25.385802  
558.000000	24.990680  
558.500000	24.581120  
559.000000	24.165854  
559.500000	23.763527  
560.000000	23.381498  
560.500000	22.976276  
561.000000	22.534523  
561.500000	22.076558  
562.000000	21.634843  
562.500000	21.206450  
563.000000	20.806700  
563.500000	20.415251  
564.000000	20.071890  
564.500000	19.741785  
565.000000	19.395122  
565.500000	19.046466  
566.000000	18.708807  
566.500000	18.402778  
567.000000	18.134380  
567.500000	17.893231  
568.000000	17.667356  
568.500000	17.457929  
569.000000	17.278563  
569.500000	17.130172  
570.000000	16.990403  
570.500000	16.839810  
571.000000	16.670644  
571.500000	16.489935  
572.000000	16.302094  
572.500000	16.117109  
573.000000	15.920448  
573.500000	15.759700  
574.000000	15.602415  
574.500000	15.426520  
575.000000	15.249296  
575.500000	15.068199  
576.000000	14.876906  
576.500000	14.689282  
577.000000	14.509044  
577.500000	14.333119  
578.000000	14.168171  
578.500000	14.000415  
579.000000	13.830541  
579.500000	13.686835  
580.000000	13.551442  
580.500000	13.413491  
581.000000	13.271984  
581.500000	13.130960  
582.000000	12.982411  
582.500000	12.804650  
583.000000	12.617870  
583.500000	12.421485  
584.000000	12.223912  
584.500000	12.030456  
585.000000	11.836994  
585.500000	11.641316  
586.000000	11.435828  
586.500000	11.220362  
587.000000	11.003638  
587.500000	10.793507  
588.000000	10.572126  
588.500000	10.339972  
589.000000	10.131589  
589.500000	9.935750   
590.000000	9.752704   
590.500000	9.593565   
591.000000	9.463255   
591.500000	9.361993   
592.000000	9.268558   
592.500000	9.176919   
593.000000	9.078456   
593.500000	8.991521   
594.000000	8.911984   
594.500000	8.831675   
595.000000	8.754092   
595.500000	8.664540   
596.000000	8.549263   
596.500000	8.402087   
597.000000	8.237263   
597.500000	8.041220   
598.000000	7.805489   
598.500000	7.562746   
599.000000	7.308495   
599.500000	7.029934   
600.000000	6.738000   
